# Supplementary material for: Construction of indicator system and comprehensive evaluation of high-quality development of cultural tourism integration in revolutionary base areas
Source: PLoS One. 2026 May 5;21(5):e0347333. doi: 10.1371/journal.pone.0347333 (PMC13143113; doi:10.1371/journal.pone.0347333)
Supplement: S1 Table — (XLSX) [file pone.0347333.s001.xlsx]

## Sheet: Min-Max Normalized Data
id	province	city	county	year	Number of Patriotic Education Bases	Number of Representative Red Tourism Routes	Number of A-level Tourist Attractions	Road Density (km/km²)	Number of Travel Agencies	Number of Lodging Enterprises	Number of Public Toilets per 10,000 People	Local Fiscal Investment (10,000 RMB)	Number of Employees in the Tertiary Sector	Development Elements	Synergistic Economic Growth Rate (%)	Number of Visitors to Cultural Facilities	Synergistic Employment Growth Rate (%)	Urban–Rural Dual Coordination Index	Synergistic Energy Consumption Growth Rate (%)	Development Effects	Weighted Score of Policy Documents	Contract Value of Foreign Investment (10,000 RMB)	R&D Expenditure (10,000 RMB)	Total Enrollment in Local Universities	Composite Index of Online Public Sentiment	Online Marketing Intensity Index of Scenic Areas	Tourism Consumption-Driven Index	Development Environment	high-quality development level of cultural-tourism integration
1	Jiangxi Province	Ganzhou City	Zhanggong District	2018	0.05	0.423077	0.357143	0.163243	0.0435749	0.108039	0.126173	0.283894	0.434495	0.350933	0.166934	0.00701087	0.307789	0.27443	0.0296987	0.293941	0.4	0.0780988	0.0296987	0.0831306	0.73598	0.0826353	0.221175	0.107713	0.268715
2	Jiangxi Province	Ganzhou City	Zhanggong District	2019	0.05	0.480769	0.357143	0.166582	0.0174522	0.110308	0.127216	0.294427	0.4832	0.378047	0.162536	0.00742714	0.3447	0.294284	0.031973	0.316687	0.43	0.106087	0.031973	0.0904121	0.756225	0.080466	0.19892	0.126053	0.292256
3	Jiangxi Province	Ganzhou City	Zhanggong District	2020	0.05	0.538462	0.535714	0.167574	0.0257892	0.113143	0.131648	0.21456	0.50913	0.333911	0.164298	0.00797965	0.371091	0.29571	0.0499656	0.320745	0.56	0.130926	0.0499656	0.106413	0.831176	0.0851618	0.274504	0.152217	0.283023
4	Jiangxi Province	Ganzhou City	Zhanggong District	2021	0.05	0.576923	0.535714	0.174849	0.0148955	0.11371	0.141814	0.186376	0.576054	0.341945	0.159011	0.0101101	0.382248	0.319137	0.0621614	0.345798	0.58	0.21472	0.0621614	0.113323	0.84124	0.0910253	0.239049	0.216754	0.312393
5	Jiangxi Province	Ganzhou City	Zhanggong District	2022	0.05	0.615385	0.535714	0.17889	0.0513562	0.292925	0.162409	0.196395	0.619955	0.366842	0.156665	0.00501396	0.376421	0.333819	0.0603766	0.356213	0.6	0.240939	0.0603766	0.12714	0.850984	0.0881182	0.22371	0.233464	0.330504
6	Jiangxi Province	Ganzhou City	Nankang District	2018	0.05	0.326923	0.01	0.0490115	0.0127835	0.200198	0.0490094	0.355564	0.127416	0.27454	0.0931785	0.0109864	0.206136	0.298861	0.249533	0.311245	0.15	0.117555	0.249533	0.0404313	0.478238	0.0989305	0.755955	0.184865	0.264942
7	Jiangxi Province	Ganzhou City	Nankang District	2019	0.05	0.384615	0.01	0.0505883	0.009004	0.203034	0.0543535	0.393998	0.243547	0.348344	0.123474	0.00950392	0.191817	0.332913	0.236371	0.342015	0.18	0.13952	0.236371	0.0391065	0.523234	0.123046	0.857819	0.220132	0.314655
8	Jiangxi Province	Ganzhou City	Nankang District	2020	0.05	0.423077	0.0714286	0.053742	0.0296799	0.205586	0.0616528	0.401808	0.262816	0.361584	0.126815	0.0104341	0.215009	0.339833	0.212675	0.351358	0.24	0.14086	0.212675	0.0428273	0.597254	0.132132	0.798626	0.223222	0.323945
9	Jiangxi Province	Ganzhou City	Nankang District	2021	0.05	0.5	0.0714286	0.0574988	0.0210093	0.058982	0.0650417	0.471399	0.303416	0.425818	0.125571	0.0221075	0.224189	0.401489	0.22016	0.419441	0.28	0.169513	0.22016	0.0433617	0.638238	0.097814	0.803192	0.221192	0.371853
10	Jiangxi Province	Ganzhou City	Nankang District	2022	0.05	0.596154	0.0714286	0.0608951	0.024233	0.0611087	0.0705162	0.392274	0.328723	0.381934	0.125029	0.0122599	0.238898	0.41653	0.218124	0.428937	0.33	0.186188	0.218124	0.0858171	0.682799	0.109878	0.787997	0.242253	0.363113
11	Jiangxi Province	Ganzhou City	Ganxian District	2018	0.025	0.423077	0.0714286	0.0119308	0.0252334	0.162768	0.186392	0.184254	0.0732299	0.135028	0.0741189	0.00146516	0.169689	0.147083	0.208127	0.154854	0.23	0.0996045	0.208127	0.0396532	0.586091	0.0974746	0.55004	0.159458	0.14983
12	Jiangxi Province	Ganzhou City	Ganxian District	2019	0.025	0.461538	0.0714286	0.0136982	0.0465763	0.167446	0.186392	0.200918	0.150868	0.178188	0.141802	0.00308665	0.175641	0.161847	0.140961	0.170727	0.25	0.0522577	0.140961	0.0452061	0.608024	0.0748472	0.687732	0.109612	0.158729
13	Jiangxi Province	Ganzhou City	Ganxian District	2020	0.025	0.519231	0.0714286	0.0144149	0.0202312	0.295619	0.232143	0.228178	0.163092	0.201923	0.144261	0.00495918	0.197931	0.185999	0.12342	0.197294	0.28	0.0527886	0.12342	0.0406357	0.638238	0.109928	0.62757	0.130161	0.182783
14	Jiangxi Province	Ganzhou City	Ganxian District	2021	0.025	0.576923	0.0714286	0.0148352	0.0294575	0.341273	0.232143	0.255338	0.188237	0.230835	0.143133	0.00968102	0.206282	0.210062	0.106118	0.224391	0.31	0.0659286	0.106118	0.0446003	0.665743	0.0985999	0.504238	0.125821	0.202225
15	Jiangxi Province	Ganzhou City	Ganxian District	2022	0.025	0.596154	0.0714286	0.0153032	0.0313473	0.358145	0.233577	0.27317	0.24376	0.265755	0.161424	0.00301705	0.215997	0.228422	0.0797069	0.238723	0.32	0.0687604	0.0797069	0.034088	0.674389	0.125305	0.408165	0.139952	0.224965
16	Jiangxi Province	Ganzhou City	Ruijin City	2018	0.425	0.192308	0.267857	0.0345848	0.145287	0.181199	0.248697	0.177774	0.111258	0.146211	0.129045	0.0380486	0.190513	0.141342	0.12455	0.174773	0.38	0.0445301	0.12455	0.0392469	0.721702	0.173158	0.570899	0.16548	0.162604
17	Jiangxi Province	Ganzhou City	Ruijin City	2019	0.425	0.307692	0.267857	0.0394945	0.165518	0.189281	0.261731	0.20211	0.105535	0.160569	0.118289	0.0471488	0.206085	0.162903	0.168473	0.202912	0.44	0.0526345	0.168473	0.0944924	0.762687	0.206952	0.705697	0.205314	0.188723
18	Jiangxi Province	Ganzhou City	Ruijin City	2020	0.425	0.326923	0.392857	0.041175	0.137172	0.185453	0.294969	0.230823	0.113941	0.183684	0.120169	0.117222	0.231542	0.188342	0.154818	0.275096	0.52	0.0534508	0.154818	0.117891	0.81	0.301715	0.672707	0.269408	0.239669
19	Jiangxi Province	Ganzhou City	Ruijin City	2021	0.425	0.384615	0.392857	0.0423458	0.221209	0.187296	0.297054	0.258726	0.126886	0.208135	0.117987	0.372514	0.239727	0.213064	0.163912	0.46481	0.55	0.0650587	0.163912	0.136982	0.826017	0.372574	0.672907	0.327908	0.328543
20	Jiangxi Province	Ganzhou City	Ruijin City	2022	0.425	0.384615	0.392857	0.0425061	0.25767	0.489295	0.306048	0.286152	0.130241	0.228432	0.112748	0.0413577	0.25525	0.243724	0.116846	0.281783	0.55	0.062523	0.116846	0.0895429	0.826017	0.252648	0.521791	0.232307	0.249687
21	Jiangxi Province	Ganzhou City	Longnan City	2018	0.025	0.403846	0.214286	0.01	0.0436861	0.752446	0.735923	0.0849276	0.0851559	0.0722733	0.0919689	0.00374552	0.0900565	0.0590804	0.126641	0.0640791	0.3	0.0867307	0.126641	0.0717269	0.656846	0.0985874	0.334592	0.136935	0.0882175
22	Jiangxi Province	Ganzhou City	Longnan City	2019	0.025	0.461538	0.267857	0.000827514	0.0604713	0.740536	0.898853	0.0978526	0.0815067	0.0797099	0.0946173	0.00369485	0.0997258	0.0705319	0.128921	0.0759895	0.36	0.0773909	0.128921	0.0786932	0.706727	0.10898	0.357517	0.138632	0.0956324
23	Jiangxi Province	Ganzhou City	Longnan City	2020	0.025	0.480769	0.321429	0.00147142	0.150178	0.911952	0.977059	0.112994	0.089508	0.0934883	0.0981291	0.00374597	0.113679	0.0839466	0.128969	0.090244	0.4	0.0783113	0.128969	0.0921777	0.73598	0.109975	0.372263	0.141021	0.106573
24	Jiangxi Province	Ganzhou City	Longnan City	2021	0.025	0.480769	0.321429	0.00229071	0.0404624	0.985255	1	0.134861	0.113101	0.11811	0.103091	0.0909724	0.11832	0.103321	0.131481	0.165812	0.4	0.0915032	0.131481	0.106034	0.73598	0.152415	0.387585	0.181001	0.152586
25	Jiangxi Province	Ganzhou City	Longnan City	2022	0.025	0.480769	0.321429	0.00235945	0.0247888	0.915922	0.0677789	0.113747	0.138077	0.113433	0.110097	0.00301705	0.126795	0.121219	0.110239	0.127032	0.4	0.0989785	0.110239	0.0854108	0.73598	0.13972	0.333824	0.173141	0.135681
26	Jiangxi Province	Ganzhou City	Xinfeng County	2018	0.725	0.01	0.0535714	0.0357854	0.0312361	0.289806	0.343457	0.207131	0.126743	0.172693	0.109146	0.00479578	0.264007	0.167351	0.0162757	0.184931	0.28	0.0773898	0.0162757	0.0654919	0.638238	0.0846746	0.0182281	0.0990315	0.158294
27	Jiangxi Province	Ganzhou City	Xinfeng County	2019	0.725	0.01	0.0535714	0.0366088	0.0363495	0.288246	0.324687	0.230632	0.152295	0.199236	0.115153	0.00261629	0.33585	0.188173	0.137995	0.210006	0.28	0.0789773	0.137995	0.0599637	0.638238	0.0856978	0.569284	0.132082	0.186441
28	Jiangxi Province	Ganzhou City	Xinfeng County	2020	0.725	0.01	0.196429	0.0369827	0.0403513	0.290656	0.302659	0.262252	0.160956	0.224441	0.116147	0.00488786	0.374868	0.216187	0.145585	0.242042	0.36	0.0795212	0.145585	0.0521207	0.706727	0.101876	0.627417	0.146197	0.211122
29	Jiangxi Province	Ganzhou City	Xinfeng County	2021	0.725	0.01	0.196429	0.0382691	0.0528012	0.297604	0.0650417	0.265936	0.185655	0.236971	0.115563	0.0285433	0.387625	0.219452	0.127339	0.261619	0.36	0.097946	0.127339	0.0951302	0.706727	0.118361	0.512575	0.166384	0.22824
30	Jiangxi Province	Ganzhou City	Xinfeng County	2022	0.725	0.01	0.196429	0.0389539	0.0553579	0.169006	0.0830292	0.238854	0.229759	0.236395	0.132563	0.00301705	0.377416	0.226511	0.139062	0.251057	0.36	0.140075	0.139062	0.0563217	0.706727	0.104204	0.420399	0.18321	0.229157
31	Jiangxi Province	Ganzhou City	Dayu County	2018	0.125	0.01	0.196429	0.0533801	0.0227879	0.218772	0.124348	0.077208	0.0620993	0.0571076	0.100647	0.00264585	0.09102	0.0522409	0.0988931	0.0568272	0.12	0.050745	0.0988931	0.0385697	0.425492	0.0748927	0.291341	0.0895042	0.0665928
32	Jiangxi Province	Ganzhou City	Dayu County	2019	0.125	0.0192308	0.196429	0.0531874	0.015229	0.236779	0.158759	0.0881516	0.0579252	0.06292	0.113504	0.00279316	0.0879086	0.0619369	0.101744	0.0660418	0.13	0.0344654	0.101744	0.0465506	0.444099	0.0987092	0.357402	0.097153	0.0741035
33	Jiangxi Province	Ganzhou City	Dayu County	2020	0.125	0.0384615	0.196429	0.0561382	0.0183415	0.243301	0.167883	0.101883	0.0620623	0.0740299	0.113988	0.00267917	0.100571	0.074103	0.0941752	0.0788666	0.14	0.0359267	0.0941752	0.0489564	0.461643	0.0877955	0.334224	0.0892725	0.080657
34	Jiangxi Province	Ganzhou City	Dayu County	2021	0.125	0.0576923	0.196429	0.0566323	0.0136727	0.242734	0.169838	0.117314	0.0724409	0.0888463	0.113142	0.00378158	0.104665	0.0877746	0.0848928	0.0931832	0.15	0.0443816	0.0848928	0.0569693	0.478238	0.152411	0.28343	0.137325	0.104653
35	Jiangxi Province	Ganzhou City	Dayu County	2022	0.125	0.0769231	0.196429	0.0575233	0.014562	0.216504	0.182351	0.1357	0.0768831	0.103259	0.109982	0.0024465	0.103662	0.0986427	0.0844783	0.10276	0.16	0.0505983	0.0844783	0.0732413	0.493981	0.125225	0.270745	0.123182	0.109733
36	Jiangxi Province	Ganzhou City	Shangyou County	2018	0.025	0.0192308	0.125	0.0604501	0.0204535	0.288388	0.40902	0.0685637	0.0339098	0.0398036	0.110986	0.00248621	0.0776903	0.0445822	0.0741622	0.0481333	0.05	0.0184408	0.0741622	0.00332187	0.248897	0.0495894	0.271998	0.0447358	0.0443632
37	Jiangxi Province	Ganzhou City	Shangyou County	2019	0.025	0.0192308	0.125	0.0621303	0.0157848	0.332341	0.408889	0.0780741	0.0470231	0.0516953	0.116156	0.00268602	0.0962455	0.0530083	0.0872019	0.0580557	0.05	0.0232067	0.0872019	0.0073751	0.248897	0.0517942	0.3415	0.0536062	0.0548985
38	Jiangxi Province	Ganzhou City	Shangyou County	2020	0.025	0.0192308	0.125	0.067112	0.0213428	0.337161	0.481882	0.0888877	0.0500483	0.0603773	0.116197	0.00188257	0.110073	0.062589	0.0783549	0.0680327	0.05	0.0240117	0.0783549	0.00833793	0.248897	0.061924	0.310357	0.0592444	0.063264
39	Jiangxi Province	Ganzhou City	Shangyou County	2021	0.025	0.0192308	0.125	0.0691747	0.0285683	0.333759	0.481882	0.101459	0.0584035	0.0724097	0.115195	0.00438636	0.114692	0.0737269	0.0788361	0.080847	0.05	0.0306135	0.0788361	0.0609511	0.248897	0.0857218	0.294325	0.0816027	0.0785405
40	Jiangxi Province	Ganzhou City	Shangyou County	2022	0.025	0.0192308	0.125	0.075546	0.0181192	0.31164	0.510688	0.132386	0.0638589	0.0958358	0.103206	0.00278883	0.120248	0.088199	0.072077	0.0943219	0.05	0.0346354	0.072077	0.0533199	0.248897	0.0665986	0.291919	0.0704596	0.0893769
41	Jiangxi Province	Ganzhou City	Chongyi County	2018	0.3	0.0384615	0.0714286	0.864261	0.0205647	0.176946	0.134906	0.0452554	0.0400441	0.0262267	0.0982773	0.0014412	0.0670553	0.0239313	0.0761423	0.0265179	0.14	0.0344245	0.0761423	0.0359299	0.461643	0.0385693	0.21438	0.0477894	0.0325687
42	Jiangxi Province	Ganzhou City	Chongyi County	2019	0.3	0.0384615	0.0714286	0.84137	0.017341	0.2528	0.111053	0.0519512	0.0458424	0.0332011	0.119332	0.00146448	0.0591907	0.0298637	0.0804063	0.0315887	0.14	0.0239295	0.0804063	0.0976493	0.461643	0.0467262	0.287724	0.0511147	0.037981
43	Jiangxi Province	Ganzhou City	Chongyi County	2020	0.3	0.0384615	0.142857	0.772204	0.0217875	0.260031	0.130474	0.0660393	0.0495742	0.0443908	0.119935	0.0017558	0.0696159	0.0423456	0.0788107	0.0447848	0.18	0.0250828	0.0788107	0.0280574	0.523234	0.0368077	0.288005	0.0426175	0.0445194
44	Jiangxi Province	Ganzhou City	Chongyi County	2021	0.3	0.0384615	0.142857	0.800611	0.018675	0.24245	0.131648	0.0660594	0.0580217	0.0478512	0.118197	0.0041239	0.0729013	0.0423634	0.0800794	0.0466218	0.18	0.0320916	0.0800794	0.0512736	0.523234	0.0605945	0.277063	0.0645123	0.0525729
45	Jiangxi Province	Ganzhou City	Chongyi County	2022	0.3	0.0384615	0.142857	0.0235247	0.0125611	0.145328	0.153806	0.0747527	0.0641129	0.0562276	0.11725	0.0024465	0.0790914	0.0486798	0.0668798	0.0522002	0.18	0.0316041	0.0668798	0.0455114	0.523234	0.0478174	0.252751	0.0531501	0.0546612
46	Jiangxi Province	Ganzhou City	Anyuan County	2018	0.05	0.0384615	0.142857	0.688982	0.0315696	0.298455	0.103233	0.0670144	0.0443404	0.0429218	0.134076	0.0020745	0.134927	0.0432095	0.0480121	0.0515675	0.08	0.00641267	0.0480121	0.0935665	0.337195	0.0422071	0.321305	0.0338118	0.0437408
47	Jiangxi Province	Ganzhou City	Anyuan County	2019	0.05	0.0384615	0.142857	0.995554	0.0188973	0.320147	0.107143	0.078831	0.0536266	0.054837	0.129854	0.00233125	0.154925	0.0536789	0.064042	0.0636329	0.08	0.0122925	0.064042	0.120664	0.337195	0.0668671	0.380046	0.0595403	0.059653
48	Jiangxi Province	Ganzhou City	Anyuan County	2020	0.05	0.0576923	0.196429	0.995554	0.0309026	0.376719	0.110271	0.0926853	0.0567257	0.0656261	0.129105	0.00267472	0.174449	0.0659537	0.0569339	0.0774617	0.12	0.0126781	0.0569339	0.0772256	0.425492	0.0920164	0.34639	0.0737117	0.0725021
49	Jiangxi Province	Ganzhou City	Anyuan County	2021	0.05	0.0961538	0.196429	1	0.0357937	0.314193	0.177789	0.105147	0.0650172	0.0775628	0.129503	0.00405544	0.18099	0.0769948	0.0542457	0.0896251	0.14	0.0167898	0.0542457	0.0980556	0.461643	0.115813	0.305648	0.0919548	0.0863875
50	Jiangxi Province	Ganzhou City	Anyuan County	2022	0.05	0.0961538	0.196429	0.0319674	0.0953757	0.310223	0.127607	0.091651	0.0719396	0.0710909	0.129213	0.00256061	0.192659	0.0641652	0.0529871	0.0772557	0.14	0.0200395	0.0529871	0.0905426	0.461643	0.0986921	0.287216	0.0814679	0.0767815
51	Jiangxi Province	Ganzhou City	Dingnan County	2018	0.025	0.0769231	0.125	0.0152001	0.0385727	0.213668	0.143248	0.0387476	0.0401569	0.0217899	0.10407	0.00290294	0.0620635	0.0181655	0.0789952	0.0214386	0.08	0.030221	0.0789952	0.0187936	0.337195	0.0259047	0.23823	0.0366149	0.0260088
52	Jiangxi Province	Ganzhou City	Dingnan County	2019	0.025	0.0769231	0.125	0.0164723	0.0313473	0.243443	0.143248	0.0460859	0.0489096	0.0304045	0.128868	0.00315398	0.0732434	0.0246671	0.0737859	0.0288818	0.08	0.0183995	0.0737859	0.0227877	0.337195	0.0322006	0.312672	0.0349722	0.0314962
53	Jiangxi Province	Ganzhou City	Dingnan County	2020	0.025	0.0769231	0.196429	0.01767	0.0548021	0.263009	0.143248	0.06071	0.0535815	0.0423538	0.130892	0.00289495	0.0846908	0.0376239	0.0762726	0.042272	0.12	0.0187948	0.0762726	0.0165601	0.425492	0.0225701	0.340598	0.0297138	0.0393001
54	Jiangxi Province	Ganzhou City	Dingnan County	2021	0.025	0.0769231	0.196429	0.0196013	0.0185638	0.262158	0.163321	0.0676686	0.0607509	0.0500466	0.128211	0.00501396	0.0884664	0.0437892	0.0817228	0.0499462	0.12	0.0246005	0.0817228	0.0122533	0.425492	0.0363752	0.341059	0.0437197	0.0488155
55	Jiangxi Province	Ganzhou City	Dingnan County	2022	0.025	0.0769231	0.196429	0.019913	0.0751445	0.243017	0.193431	0.0647661	0.0632495	0.0491064	0.118587	0.00199006	0.08447	0.0486788	0.0745917	0.0523769	0.12	0.0275162	0.0745917	0.00800796	0.425492	0.0286323	0.316719	0.0388321	0.0478911
56	Jiangxi Province	Ganzhou City	Quannan County	2018	0.05	0.01	0.0714286	0.0271309	0.0175634	0.170424	0.1061	0.0464191	0.0254165	0.0209847	0.0863435	0.00244696	0.0698734	0.0249624	0.0918181	0.0284145	0.02	0.0285866	0.0918181	0.0203376	0.124448	0.0987071	0.256625	0.0872743	0.0419908
57	Jiangxi Province	Ganzhou City	Quannan County	2019	0.05	0.01	0.0714286	0.0276295	0.0140062	0.17808	0.115876	0.048829	0.0374151	0.0275454	0.105896	0.00278164	0.101616	0.0270975	0.0857654	0.0334889	0.02	0.022363	0.0857654	0.0230807	0.124448	0.109659	0.315364	0.0921608	0.0476687
58	Jiangxi Province	Ganzhou City	Quannan County	2020	0.05	0.01	0.142857	0.0283757	0.0125611	0.201616	0.0995829	0.0573319	0.0410248	0.0348499	0.106318	0.00359307	0.115916	0.0346309	0.0997031	0.0425681	0.06	0.0237125	0.0997031	0.0202317	0.281235	0.122812	0.383157	0.105851	0.0574058
59	Jiangxi Province	Ganzhou City	Quannan County	2021	0.05	0.01	0.142857	0.029587	0.015896	0.202751	0.112487	0.0683577	0.0470071	0.0448588	0.10438	0.00705651	0.120801	0.0443996	0.0995518	0.0546998	0.06	0.0300604	0.0995518	0.0193698	0.281235	0.163205	0.358563	0.137203	0.0741242
60	Jiangxi Province	Ganzhou City	Quannan County	2022	0.05	0.01	0.142857	0.0305097	0.0127835	0.207146	0.216632	0.0609692	0.0516058	0.0417173	0.101816	0.00199006	0.291799	0.0504785	0.082197	0.0723408	0.06	0.0293691	0.082197	0.025265	0.281235	0.136396	0.328354	0.115882	0.0728104
61	Jiangxi Province	Ganzhou City	Ningdu County	2018	0.25	0.0192308	0.142857	0.0275883	0.0930414	0.216929	0.0208551	0.229098	0.0976855	0.175738	0.0987674	0.00301705	0.296022	0.186814	0.140768	0.205448	0.15	0.0665372	0.140768	0.0382373	0.478238	0.105463	0.521913	0.134307	0.176066
62	Jiangxi Province	Ganzhou City	Ningdu County	2019	0.25	0.0192308	0.142857	0.0283725	0.0497999	0.282008	0.0220282	0.253422	0.152288	0.214731	0.13039	0.00352677	0.367507	0.208364	0.114196	0.232937	0.15	0.0494902	0.114196	0.0517612	0.478238	0.122828	0.635709	0.13657	0.201529
63	Jiangxi Province	Ganzhou City	Ningdu County	2020	0.25	0.0192308	0.142857	0.0296053	0.0322365	0.533957	0.0226799	0.286023	0.1612	0.240803	0.130914	0.00358987	0.410718	0.237249	0.105125	0.264756	0.15	0.04958	0.105125	0.0444279	0.478238	0.147708	0.612405	0.151824	0.226802
64	Jiangxi Province	Ganzhou City	Ningdu County	2021	0.25	0.0192308	0.142857	0.0323406	0.0551356	0.663831	0.0234619	0.325438	0.183529	0.277001	0.131562	0.11457	0.424567	0.27217	0.102786	0.371552	0.15	0.0603184	0.102786	0.0461664	0.478238	0.174056	0.565012	0.175728	0.283389
65	Jiangxi Province	Ganzhou City	Ningdu County	2022	0.25	0.0192308	0.142857	0.0328356	0.117608	0.645683	0.024244	0.293466	0.198139	0.261077	0.130295	0.00267472	0.450702	0.285559	0.101187	0.314479	0.15	0.0687299	0.101187	0.0401038	0.478238	0.12925	0.535599	0.149554	0.250826
66	Jiangxi Province	Ganzhou City	Yudu County	2018	0.45	0.192308	0.142857	0.0197285	0.063695	0.213243	0.267727	0.25694	0.128875	0.207655	0.096964	0.00438521	0.22645	0.211481	0.215391	0.224115	0.32	0.108025	0.215391	0.0296999	0.674389	0.479435	0.682504	0.433348	0.277744
67	Jiangxi Province	Ganzhou City	Yudu County	2019	0.45	0.211538	0.142857	0.020885	0.199311	0.439529	0.270203	0.282199	0.186814	0.248785	0.12282	0.00472868	0.249351	0.233861	0.197354	0.248029	0.33	0.0971261	0.197354	0.0328765	0.682799	0.534465	0.782244	0.465744	0.311209
68	Jiangxi Province	Ganzhou City	Yudu County	2020	0.45	0.211538	0.214286	0.0226105	0.0489106	0.508294	0.398201	0.320005	0.201314	0.280639	0.125511	0.00507101	0.279123	0.267356	0.194177	0.283315	0.37	0.0980145	0.194177	0.040483	0.714306	0.503388	0.803014	0.445839	0.330251
69	Jiangxi Province	Ganzhou City	Yudu County	2021	0.45	0.211538	0.214286	0.0246689	0.0837039	0.508294	0.400547	0.365583	0.229994	0.323613	0.124683	0.0435372	0.288744	0.307738	0.17625	0.348148	0.37	0.117585	0.17625	0.060562	0.714306	0.588581	0.696544	0.513619	0.387792
70	Jiangxi Province	Ganzhou City	Yudu County	2022	0.45	0.211538	0.214286	0.0255592	0.0634727	0.161066	0.115876	0.331396	0.215278	0.293917	0.123354	0.00381581	0.306406	0.337202	0.162348	0.352563	0.37	0.103442	0.162348	0.051643	0.714306	0.544751	0.622694	0.468959	0.364935
71	Jiangxi Province	Ganzhou City	Xingguo County	2018	0.45	0.0384615	0.125	0.0386632	0.0400178	0.181058	0.0542231	0.18822	0.0769022	0.139207	0.0839161	0.0024578	0.227034	0.150596	0.181764	0.163939	0.23	0.0780134	0.181764	0.0350361	0.586091	0.105604	0.558196	0.147394	0.151192
72	Jiangxi Province	Ganzhou City	Xingguo County	2019	0.45	0.0384615	0.125	0.0415863	0.0341263	0.203176	0.207247	0.215623	0.136595	0.182453	0.129089	0.00278883	0.273404	0.174875	0.139242	0.191747	0.23	0.0515218	0.139242	0.0343367	0.586091	0.1315	0.687336	0.147468	0.177872
73	Jiangxi Province	Ganzhou City	Xingguo County	2020	0.45	0.0384615	0.125	0.0418108	0.0407959	0.226145	0.214025	0.246671	0.145707	0.20747	0.130332	0.00358759	0.305506	0.202383	0.12423	0.221733	0.23	0.0519705	0.12423	0.0312685	0.586091	0.0980283	0.636997	0.121502	0.190725
74	Jiangxi Province	Ganzhou City	Xingguo County	2021	0.45	0.0384615	0.125	0.0432372	0.0654735	0.258613	0.222628	0.271936	0.164313	0.232416	0.129236	0.0206811	0.316066	0.224767	0.122505	0.255397	0.23	0.0638992	0.122505	0.0330316	0.586091	0.185061	0.58826	0.18796	0.230301
75	Jiangxi Province	Ganzhou City	Xingguo County	2022	0.45	0.0384615	0.125	0.043846	0.0397955	0.310648	0.235792	0.251916	0.173391	0.222419	0.127007	0.00301705	0.33595	0.242875	0.115918	0.263266	0.23	0.0713885	0.115918	0.0353685	0.586091	0.145617	0.5356	0.163779	0.222194
76	Jiangxi Province	Ganzhou City	Huichang County	2018	0.2	0.01	0.125	0.0255296	0.0405736	0.0974054	0.097367	0.111563	0.0575573	0.0787477	0.103114	0.00238602	0.15693	0.0826788	0.109066	0.0919376	0.11	0.0370659	0.109066	0.0398526	0.405683	0.0909497	0.399337	0.095701	0.0886665
77	Jiangxi Province	Ganzhou City	Huichang County	2019	0.2	0.01	0.125	0.026312	0.0434638	0.100666	0.100756	0.124817	0.0736717	0.0944213	0.112671	0.00301705	0.192222	0.0944219	0.119288	0.106823	0.11	0.0368783	0.119288	0.0240263	0.405683	0.0655147	0.503871	0.0824353	0.0962561
78	Jiangxi Province	Ganzhou City	Huichang County	2020	0.2	0.01	0.25	0.027963	0.0344598	0.111867	0.104406	0.143546	0.07819	0.109107	0.113212	0.00365263	0.215309	0.111016	0.111795	0.125338	0.18	0.0374485	0.111795	0.0267671	0.523234	0.104157	0.486756	0.108209	0.115435
79	Jiangxi Province	Ganzhou City	Huichang County	2021	0.2	0.01	0.25	0.0288275	0.0380169	0.115837	0.110792	0.16568	0.0896271	0.128957	0.112578	0.04453	0.223143	0.130626	0.108578	0.171451	0.18	0.0463519	0.108578	0.0577721	0.523234	0.10634	0.444495	0.115318	0.140683
80	Jiangxi Province	Ganzhou City	Huichang County	2022	0.2	0.01	0.25	0.0306908	0.0434638	0.118815	0.135819	0.150719	0.0929418	0.120071	0.106557	0.00278883	0.236114	0.148767	0.0982752	0.163179	0.18	0.0483268	0.0982752	0.0486067	0.523234	0.065985	0.420399	0.0869217	0.126513
81	Jiangxi Province	Ganzhou City	Xunwu County	2018	0.45	0.01	0	0.0320759	0.0299022	0.239756	0.242831	0.0182446	0.0347974	0.00559556	0.104517	0.0024465	0.169431	0	0.0644602	0.0129818	0.14	0.0141073	0.0644602	0.0130166	0.461643	0.0277504	0.308096	0.0275243	0.0141623
82	Jiangxi Province	Ganzhou City	Xunwu County	2019	0.45	0.01	0	0.0354107	0.0309026	0.293917	0.268118	0.0598162	0.05248	0.0413454	0.113947	0.00300563	0.179418	0.036832	0.0791113	0.0499013	0.14	0.0205108	0.0791113	0.0169566	0.461643	0.0285198	0.379521	0.0367974	0.0433777
83	Jiangxi Province	Ganzhou City	Xunwu County	2020	0.45	0.01	0.0714286	0.0362382	0.0172299	0.293917	0.261601	0.0735513	0.0564045	0.0523552	0.114403	0.003599	0.201928	0.0490011	0.0646088	0.0640517	0.18	0.0208368	0.0646088	0.0187936	0.523234	0.0321219	0.317312	0.0359651	0.0522773
84	Jiangxi Province	Ganzhou City	Xunwu County	2021	0.45	0.01	0.125	0.0382968	0.0336816	0.29888	0.247523	0.0813485	0.0658219	0.0615509	0.115456	0.00398697	0.209207	0.0559093	0.0652158	0.0716344	0.21	0.0262904	0.0652158	0.0143439	0.56247	0.0466538	0.302553	0.0492213	0.0621615
85	Jiangxi Province	Ganzhou City	Xunwu County	2022	0.45	0.01	0.125	0.0396347	0.0359048	0.230682	0.257039	0.033879	0.0745046	0.0325443	0.117216	0.00176185	0.246853	0.0640696	0.058635	0.0814095	0.21	0.0287385	0.058635	0.0160849	0.56247	0.031494	0.274754	0.0390177	0.0508782
86	Jiangxi Province	Ganzhou City	Shicheng County	2018	0.05	0.0192308	0.0714286	0.034134	0.048466	0.66213	0.568431	0.075396	0.0267856	0.0417869	0.116015	0.00253779	0.103573	0.0506355	0.0514315	0.0563053	0.03	0.00745605	0.0514315	0.00827883	0.171762	0.0394177	0.25273	0.0273431	0.0430654
87	Jiangxi Province	Ganzhou City	Shicheng County	2019	0.05	0.0192308	0.0714286	0.0320759	0.0390173	0.709911	0.568431	0.0889239	0.044681	0.0583859	0.124031	0.00278883	0.122661	0.0626211	0.0649265	0.069756	0.03	0.0136064	0.0649265	0.00945097	0.171762	0.0661783	0.324023	0.0540934	0.0616084
88	Jiangxi Province	Ganzhou City	Shicheng County	2020	0.05	0.0192308	0.25	0.0336973	0.0452423	0.709911	0.449687	0.104161	0.0488393	0.0704828	0.125643	0.00301705	0.139059	0.0761207	0.0635742	0.0844221	0.13	0.0136323	0.0635742	0.013157	0.444099	0.0518239	0.336646	0.0447553	0.0687674
89	Jiangxi Province	Ganzhou City	Shicheng County	2021	0.05	0.0192308	0.25	0.0366488	0.0343486	0.674039	0.512383	0.11415	0.0574143	0.080842	0.126475	0.476969	0.14455	0.084971	0.0582276	0.399889	0.13	0.0180082	0.0582276	0.0118199	0.444099	0.0682093	0.286842	0.0567638	0.18077
90	Jiangxi Province	Ganzhou City	Shicheng County	2022	0.05	0.0192308	0.25	0.0378261	0.062361	0.229406	0.400156	0.128519	0.0650928	0.0936309	0.12686	0.00256061	0.15394	0.106846	0.0556311	0.115199	0.13	0.0216399	0.0556311	0.0134845	0.444099	0.0465447	0.26405	0.0434685	0.0879465
91	Jiangxi Province	Ji'an City	Jizhou District	2018	0.075	0.0192308	0.142857	0.0752854	0	0.168439	0.112226	0.165772	0.196958	0.17289	0.202184	0.00946307	0.0459774	0.0786817	0.0904054	0.0828902	0.08	0.0651952	0.0904054	0.038289	0.337195	0.0176981	0.305083	0.0604855	0.113921
92	Jiangxi Province	Ji'an City	Jizhou District	2019	0.075	0.0192308	0.142857	0.0796439	0.00455758	0.173118	0.117179	0.108232	0.204871	0.136692	0.160052	0.0106624	0.051526	0.0975978	0.0773105	0.102478	0.08	0.071419	0.0773105	0.0415025	0.337195	0.0202441	0.316734	0.0662158	0.10739
93	Jiangxi Province	Ji'an City	Jizhou District	2020	0.075	0.0192308	0.142857	0.08115	0.00833704	0.199631	0.118222	0.148762	0.210793	0.166904	0.155262	0.0127391	0.0532463	0.12199	0.0864389	0.127601	0.08	0.0733544	0.0864389	0.046159	0.337195	0.0226328	0.373157	0.0723557	0.129597
94	Jiangxi Province	Ji'an City	Jizhou District	2021	0.075	0.0192308	0.214286	0.0859327	0.00555803	0.203318	0.124348	0.107722	0.246222	0.153257	0.153444	0.0110617	0.0593121	0.12957	0.0905145	0.134393	0.12	0.0904368	0.0905145	0.0621996	0.425492	0.0285259	0.379491	0.0899002	0.131189
95	Jiangxi Province	Ji'an City	Jizhou District	2022	0.075	0.0192308	0.267857	0.0869115	0.00733659	0.211399	0.125261	0.129486	0.170782	0.137348	0.0969075	0.0128304	0.217966	0.148416	0.0807115	0.167736	0.15	0.119811	0.0807115	0.0344598	0.478238	0.0251034	0.273592	0.102941	0.139419
96	Jiangxi Province	Ji'an City	Qingyuan District	2018	0.1	0.0192308	0.428571	0.0423352	0.00711427	0.169715	0.127346	0.108232	0.0436465	0.0708066	0.0838709	0.00473211	0.0362423	0.0973438	0.0701513	0.0970546	0.25	0.0292479	0.0701513	0.0228961	0.608024	0.0287804	0.293563	0.0394375	0.0716137
97	Jiangxi Province	Ji'an City	Qingyuan District	2019	0.1	0.0192308	0.428571	0.0431587	0.0100044	0.173118	0.118222	0.12852	0.0673847	0.0944115	0.110259	0.00507101	0.0379328	0.101361	0.107495	0.101314	0.25	0.0502214	0.107495	0.0253832	0.608024	0.0305933	0.316718	0.0599313	0.0882098
98	Jiangxi Province	Ji'an City	Qingyuan District	2020	0.1	0.0192308	0.428571	0.0434536	0.0233437	0.182901	0.130605	0.108231	0.0704316	0.0817651	0.111203	0.00592671	0.044098	0.106851	0.107961	0.107727	0.25	0.0510567	0.107961	0.0290498	0.608024	0.0283579	0.323623	0.0594318	0.0850944
99	Jiangxi Province	Ji'an City	Qingyuan District	2021	0.1	0.0192308	0.428571	0.0440598	0.0121165	0.196796	0.136079	0.0976207	0.0842206	0.0801312	0.109587	0.010991	0.0508598	0.121029	0.124593	0.12533	0.25	0.0639627	0.124593	0.0245041	0.608024	0.0382763	0.367827	0.0785144	0.0955386
100	Jiangxi Province	Ji'an City	Qingyuan District	2022	0.1	0.0192308	0.428571	0.0445916	0.0136727	0.809301	0.15159	0.112519	0.0946673	0.0948435	0.111102	0.0098345	0.057721	0.148793	0.10037	0.152081	0.25	0.0694836	0.10037	0.0270503	0.608024	0.0246416	0.291362	0.0682673	0.107505
101	Jiangxi Province	Ji'an City	Jinggangshan City	2018	0.175	0.634615	0.0892857	0.0223901	0.590929	0.319439	0.153936	0.0452194	0.0632794	0.0359413	0.172007	0.0898233	0.0122329	0.0238994	0.0349329	0.0788082	0.41	0.00904399	0.0349329	0.532032	0.742878	0.321966	0.193957	0.237011	0.106087
102	Jiangxi Province	Ji'an City	Jinggangshan City	2019	0.175	0.788462	0.0892857	0.0231428	1	0.343967	0.153545	0.0528042	0.0614906	0.0405818	0.190348	0.0699398	0.0135187	0.0306195	0.0250773	0.0725764	0.49	0.00133379	0.0250773	0.586157	0.7931	0.415726	0.217713	0.297815	0.122694
103	Jiangxi Province	Ji'an City	Jinggangshan City	2020	0.175	0.846154	0.0892857	0.0247907	0.618386	0.394017	0.162409	0.075972	0.0680347	0.0590044	0.185144	0.117637	0.0420207	0.0511459	0.022644	0.125802	0.52	0.00188151	0.022644	0.432474	0.81	0.444442	0.210494	0.312166	0.151724
104	Jiangxi Province	Ji'an City	Jinggangshan City	2021	0.175	0.961538	0.0892857	0.0262232	0.822143	0.395435	0.177789	0.0795094	0.0807188	0.0667013	0.18128	0.331024	0.047992	0.05428	0.0289822	0.267318	0.58	0.00618857	0.0289822	1	0.84124	0.605863	0.231941	0.447082	0.238983
105	Jiangxi Province	Ji'an City	Jinggangshan City	2022	0.175	1	0.0892857	0.0289069	0.623166	0.350064	0.179614	0.0762619	0.0815934	0.0647376	0.160586	0.00849428	0.168187	0.0640696	0.137389	0.0788487	0.6	0.0801151	0.137389	0.945875	0.850984	0.523525	0.201519	0.449938	0.176545
106	Jiangxi Province	Ji'an City	Ji'an County	2018	0.55	0.0192308	0.125	0.0337223	0.309582	0.410038	0.190693	0.154697	0.0837931	0.119296	0.0864128	0.00252638	0.213546	0.120896	0.147061	0.134026	0.26	0.082874	0.147061	0.0326007	0.61843	0.218374	0.437227	0.220752	0.153517
107	Jiangxi Province	Ji'an City	Ji'an County	2019	0.55	0.0192308	0.178571	0.0354148	0.327145	0.497519	0.221976	0.15778	0.0805383	0.12013	0.0753389	0.00261538	0.219769	0.123626	0.164166	0.137276	0.29	0.102115	0.164166	0.0333369	0.647683	0.326224	0.442908	0.310431	0.179706
108	Jiangxi Province	Ji'an City	Ji'an County	2020	0.55	0.0192308	0.178571	0.0357502	0.190307	0.569545	0.252346	0.207238	0.085096	0.155875	0.0753882	0.00374712	0.254631	0.167446	0.172897	0.183521	0.29	0.104917	0.172897	0.0342776	0.647683	0.475311	0.48022	0.417082	0.238912
109	Jiangxi Province	Ji'an City	Ji'an County	2021	0.575	0.0192308	0.178571	0.037446	0.684082	0.564157	0.245438	0.235778	0.100268	0.18183	0.0742072	0.661712	0.258898	0.192732	0.155232	0.633766	0.3	0.129579	0.155232	0.0516651	0.656846	0.596575	0.406127	0.514509	0.425454
110	Jiangxi Province	Ji'an City	Ji'an County	2022	0.575	0.0192308	0.375	0.0382084	0.280236	0.605133	0.292883	0.214353	0.10558	0.16919	0.0713491	0.00267472	0.278756	0.209511	0.136307	0.225697	0.41	0.134981	0.136307	0.0343786	0.742878	0.389478	0.367827	0.372497	0.245938
111	Jiangxi Province	Ji'an City	Jishui County	2018	0.01	0.0576923	0.107143	0.0311353	0.0205647	0.293776	0.125391	0.134409	0.0873018	0.106638	0.109018	0.00267472	0.195004	0.102921	0.110682	0.115079	0.05	0.051969	0.110682	0.0251098	0.248897	0.0197767	0.411185	0.0576712	0.0970782
112	Jiangxi Province	Ji'an City	Jishui County	2019	0.01	0.0576923	0.107143	0.0319587	0.218319	0.460088	0.134254	0.154693	0.113862	0.131538	0.12016	0.00311974	0.199605	0.120892	0.117378	0.13318	0.05	0.0566795	0.117378	0.0363978	0.248897	0.0228994	0.47174	0.0665104	0.115563
113	Jiangxi Province	Ji'an City	Jishui County	2020	0.01	0.0769231	0.107143	0.0327821	0.114162	0.449454	0.126564	0.195152	0.119305	0.161444	0.12069	0.00476292	0.219627	0.156738	0.118836	0.170728	0.06	0.0576858	0.118836	0.0427387	0.281235	0.0305399	0.490077	0.0735361	0.142007
114	Jiangxi Province	Ji'an City	Jishui County	2021	0.01	0.0961538	0.178571	0.0331938	0.0833704	0.554516	0.152503	0.203749	0.139235	0.175518	0.118936	0.0343628	0.237498	0.164355	0.115399	0.198813	0.11	0.072625	0.115399	0.0381068	0.405683	0.0492469	0.449326	0.0951783	0.162969
115	Jiangxi Province	Ji'an City	Jishui County	2022	0.01	0.115385	0.25	0.0333615	0.0566919	0.570254	0.254692	0.214346	0.170031	0.195404	0.132149	0.00233239	0.247519	0.173836	0.108319	0.188171	0.16	0.0793888	0.108319	0.0431696	0.493981	0.0390398	0.420283	0.0915255	0.166457
116	Jiangxi Province	Ji'an City	Xiajiang County	2018	0.025	0.0192308	0.0535714	0.0320822	0.0236772	0.140366	0.106621	0.0466482	0.0276637	0.0220518	0.0994341	0.00100758	0.067646	0.0251653	0.0674745	0.0274848	0.01	0.0214584	0.0674745	0.030121	0.0684889	0.0180947	0.20648	0.0231166	0.0243882
117	Jiangxi Province	Ji'an City	Xiajiang County	2019	0.025	0.0192308	0.0535714	0.0378242	0.0128946	0.158372	0.11353	0.0533644	0.0371453	0.0305354	0.116393	0.00153363	0.0703617	0.0311158	0.0618688	0.033828	0.01	0.0183585	0.0618688	0.0343441	0.0684889	0.031963	0.224858	0.0307938	0.0320332
118	Jiangxi Province	Ji'an City	Xiajiang County	2020	0.025	0.0192308	0.0535714	0.038087	0.0162294	0.171842	0.0892857	0.0736386	0.0395367	0.0454047	0.116593	0.0024465	0.0794145	0.0490785	0.0610466	0.0526148	0.01	0.0190788	0.0610466	0.0298058	0.0684889	0.0397084	0.226096	0.0364596	0.045821
119	Jiangxi Province	Ji'an City	Xiajiang County	2021	0.025	0.0192308	0.0535714	0.0378022	0.0196754	0.179356	0.143509	0.0758448	0.048499	0.0506058	0.113047	0.00311974	0.0883919	0.0510331	0.0665895	0.0557325	0.01	0.0274639	0.0665895	0.0477498	0.0684889	0.0922515	0.228437	0.0797926	0.060924
120	Jiangxi Province	Ji'an City	Xiajiang County	2022	0.025	0.0192308	0.125	0.0266305	0.042908	0.19155	0.117961	0.0762473	0.0545751	0.0533678	0.111797	0.00107719	0.0948862	0.0581847	0.0619167	0.0619107	0.05	0.0326069	0.0619167	0.034216	0.248897	0.061874	0.201519	0.0607503	0.0588241
121	Jiangxi Province	Ji'an City	Xingan County	2018	0.1	0.0192308	0.0714286	0.0354149	0.0178968	0.243443	0.255865	0.126844	0.0649038	0.0923331	0.0956048	0.00267472	0.141615	0.0962179	0.0893344	0.103894	0.05	0.0545668	0.0893344	0.0288897	0.248897	0.0285097	0.265355	0.0582733	0.0877681
122	Jiangxi Province	Ji'an City	Xingan County	2019	0.1	0.0192308	0.0714286	0.03665	0.0245665	0.261591	0.343848	0.14657	0.0897238	0.116042	0.101208	0.00253779	0.14652	0.113695	0.102277	0.121168	0.05	0.0702476	0.102277	0.0369494	0.248897	0.0389225	0.309479	0.0798291	0.109011
123	Jiangxi Province	Ji'an City	Xingan County	2020	0.1	0.0192308	0.196429	0.0382556	0.0379057	0.273359	0.354536	0.161577	0.0946491	0.128355	0.101261	0.00294744	0.167942	0.126991	0.114866	0.136195	0.12	0.0725752	0.114866	0.0348046	0.425492	0.0398066	0.360513	0.0850634	0.120403
124	Jiangxi Province	Ji'an City	Xingan County	2021	0.1	0.0192308	0.196429	0.0410997	0.0164518	0.269105	0.358837	0.182684	0.112639	0.150165	0.100552	0.0392923	0.174635	0.145691	0.120623	0.178396	0.12	0.0900431	0.120623	0.0592692	0.425492	0.0513109	0.365707	0.107127	0.149277
125	Jiangxi Province	Ji'an City	Xingan County	2022	0.1	0.0192308	0.267857	0.0418693	0.0352379	0.302708	0.361184	0.164903	0.121167	0.141484	0.0979687	0.00176185	0.181025	0.157837	0.100344	0.16646	0.16	0.0903018	0.100344	0.0326869	0.493981	0.0468052	0.327703	0.100155	0.139895
126	Jiangxi Province	Ji'an City	Yongfeng County	2018	0.9	0.01	0.0357143	0.0344289	0.0376834	0.0983978	0.126825	0.124255	0.0851175	0.0987234	0.101219	0.00221828	0.165499	0.0939238	0.108242	0.103476	0.34	0.0639799	0.108242	0.0243785	0.690984	0.00766007	0.345147	0.0552588	0.0893747
127	Jiangxi Province	Ji'an City	Yongfeng County	2019	0.9	0.01	0.0357143	0.0352523	0.0389062	0.0992485	0.139338	0.143969	0.106534	0.120994	0.108141	0.00267472	0.170753	0.11139	0.122628	0.121153	0.34	0.0717901	0.122628	0.0207734	0.690984	0.0177585	0.41125	0.0714715	0.108695
128	Jiangxi Province	Ji'an City	Yongfeng County	2020	0.9	0.01	0.0357143	0.0360757	0.0312361	0.0866298	0.126173	0.170241	0.113998	0.142037	0.109286	0.00289153	0.189254	0.134667	0.123717	0.145468	0.34	0.0742628	0.123717	0.0200618	0.690984	0.0206454	0.42463	0.0758272	0.126443
129	Jiangxi Province	Ji'an City	Yongfeng County	2021	0.9	0.01	0.107143	0.0364874	0.0485771	0.0976889	0.104927	0.20071	0.131703	0.170158	0.112286	0.0123284	0.204183	0.161662	0.118547	0.179032	0.38	0.0818833	0.118547	0.0125315	0.721702	0.0436377	0.41212	0.0959667	0.154471
130	Jiangxi Province	Ji'an City	Yongfeng County	2022	0.9	0.01	0.107143	0.0371614	0.100934	0.100099	0.123306	0.175629	0.136095	0.154793	0.106946	0.0024465	0.224668	0.16433	0.105046	0.177028	0.38	0.0833268	0.105046	0.0241445	0.721702	0.0354889	0.385313	0.0896585	0.145865
131	Jiangxi Province	Ji'an City	Taihe County	2018	0.25	0.01	0.0535714	0.0381342	0.0648066	0.218772	0.209593	0.17782	0.095298	0.139684	0.0998165	0.0025492	0.215892	0.141382	0.129302	0.154093	0.09	0.0706538	0.129302	0.0194018	0.361762	0.127115	0.432676	0.147111	0.148045
132	Jiangxi Province	Ji'an City	Taihe County	2019	0.25	0.01	0.160714	0.0385459	0.0470209	0.230115	0.123566	0.204234	0.105544	0.161937	0.0973421	0.00326809	0.232793	0.164784	0.161451	0.178713	0.15	0.0833371	0.161451	0.0169812	0.478238	0.125936	0.531329	0.161872	0.169257
133	Jiangxi Province	Ji'an City	Taihe County	2020	0.25	0.01	0.160714	0.0401928	0.0534682	0.255069	0.154979	0.225114	0.108615	0.177528	0.09805	0.00268476	0.236792	0.183284	0.144265	0.196608	0.15	0.0845998	0.144265	0.017912	0.478238	0.137931	0.471999	0.167342	0.182986
134	Jiangxi Province	Ji'an City	Taihe County	2021	0.25	0.01	0.232143	0.0410162	0.134838	0	0.151199	0.256457	0.126485	0.206251	0.0961544	0.0177485	0.247933	0.211054	0.145187	0.234228	0.19	0.105275	0.145187	0.0162129	0.536878	0.354821	0.451145	0.330522	0.252119
135	Jiangxi Province	Ji'an City	Taihe County	2022	0.25	0.01	0.303571	0.0414829	0.0788128	0.208138	0.147158	0.22389	0.136392	0.188031	0.0948706	0.00301705	0.261769	0.225091	0.138655	0.239518	0.23	0.117064	0.138655	0.013615	0.586091	0.284747	0.419844	0.289069	0.235069
136	Jiangxi Province	Ji'an City	Suichuan County	2018	0.3	0.01	0.321429	0.0366867	0.0558026	0.0907415	0.0832899	0.118	0.0704853	0.0884424	0.107496	0.00187595	0.0991461	0.0883822	0.138292	0.0920548	0.26	0.0495466	0.138292	0.0113742	0.61843	0.0436814	0.45744	0.0759443	0.0871584
137	Jiangxi Province	Ji'an City	Suichuan County	2019	0.3	0.01	0.428571	0.0370984	0.0412406	0.0819509	0.0951512	0.139287	0.106056	0.117565	0.119913	0.00267472	0.103355	0.107242	0.155157	0.111211	0.32	0.061389	0.155157	0.017156	0.674389	0.0502085	0.554608	0.0943516	0.110339
138	Jiangxi Province	Ji'an City	Suichuan County	2020	0.3	0.0576923	0.428571	0.0375101	0.0355714	0.0940026	0.100365	0.161249	0.111839	0.134986	0.120741	0.00311974	0.116629	0.126701	0.143373	0.131516	0.35	0.0629752	0.143373	0.0168901	0.698956	0.0535048	0.518983	0.0954018	0.124384
139	Jiangxi Province	Ji'an City	Suichuan County	2021	0.3	0.0576923	0.5	0.0379218	0.0370165	0.11527	0.100365	0.188792	0.13153	0.161919	0.118468	0.0113698	0.126376	0.151103	0.142531	0.161345	0.39	0.0792573	0.142531	0.01624	0.728924	0.0920342	0.492772	0.132548	0.155394
140	Jiangxi Province	Ji'an City	Suichuan County	2022	0.3	0.0576923	0.571429	0.0383335	0.0361272	0.126046	0.101538	0.175631	0.135826	0.154658	0.110777	0.0024465	0.132348	0.159129	0.111293	0.163876	0.43	0.0804482	0.111293	0.0189266	0.756225	0.0774094	0.40951	0.117649	0.149187
141	Jiangxi Province	Ji'an City	Wan'an County	2018	0.15	0.0192308	0.0892857	0.0229012	0.0584704	0.152985	0.140381	0.0806791	0.0361556	0.0488789	0.10978	0.00140811	0.0794722	0.0553163	0.0812249	0.0579913	0.08	0.0208617	0.0812249	0.0207931	0.337195	0.0437894	0.292585	0.0444856	0.0512211
142	Jiangxi Province	Ji'an City	Wan'an County	2019	0.15	0.0192308	0.0892857	0.0253714	0.0564695	0.152985	0.142205	0.0948213	0.0528228	0.0653834	0.127041	0.00163633	0.0829048	0.0678461	0.0871737	0.0705786	0.08	0.0210168	0.0871737	0.0332975	0.337195	0.0316684	0.370643	0.0402128	0.0608691
143	Jiangxi Province	Ji'an City	Wan'an County	2020	0.15	0.0192308	0.142857	0.0257831	0.039462	0.157096	0.00547445	0.113561	0.0566402	0.0797262	0.127505	0.0011913	0.0939773	0.0844492	0.088748	0.0873479	0.11	0.0219714	0.088748	0.0296137	0.405683	0.0495318	0.387013	0.0538129	0.0759683
144	Jiangxi Province	Ji'an City	Wan'an County	2021	0.15	0.0192308	0.142857	0.0273252	0.0635838	0.183326	0	0.132308	0.06839	0.097394	0.125642	0.00189878	0.104427	0.101059	0.0832057	0.104814	0.11	0.0298038	0.0832057	0.0277545	0.405683	0.0665917	0.337666	0.0687694	0.0930142
145	Jiangxi Province	Ji'an City	Wan'an County	2022	0.15	0.0192308	0.214286	0.0274597	0.0367941	0.200482	0.00234619	0.14367	0.0783444	0.109246	0.126709	0.0011913	0.112014	0.117369	0.0740958	0.120824	0.15	0.0344632	0.0740958	0.0388726	0.478238	0.0606356	0.293147	0.0659562	0.102322
146	Jiangxi Province	Ji'an City	Anfu County	2018	0.15	0.0384615	0.160714	0.0212543	0.0279013	0.281866	0.221976	0.118948	0.0880049	0.0963661	0.113837	0.00115707	0.147703	0.0892221	0.101753	0.096671	0.13	0.0512443	0.101753	0.0432262	0.444099	0.0436814	0.364738	0.0716589	0.0907004
147	Jiangxi Province	Ji'an City	Anfu County	2019	0.15	0.0384615	0.160714	0.0229012	0.051912	0.311782	0.113399	0.137648	0.0862965	0.108461	0.1051	0.0240359	0.153138	0.10579	0.113567	0.12799	0.13	0.0607241	0.113567	0.0577942	0.444099	0.0523696	0.373803	0.0863175	0.110005
148	Jiangxi Province	Ji'an City	Anfu County	2020	0.15	0.115385	0.214286	0.0237246	0.0196754	0.348362	0.130214	0.162375	0.0926566	0.128016	0.106533	0.0208569	0.172257	0.127698	0.116253	0.148838	0.2	0.0622658	0.116253	0.040259	0.549941	0.0535048	0.395455	0.0886694	0.12545
149	Jiangxi Province	Ji'an City	Anfu County	2021	0.15	0.115385	0.214286	0.0249597	0.0224544	0.34184	0.135949	0.18662	0.11066	0.151991	0.10545	0.0246407	0.183921	0.149179	0.125786	0.173118	0.2	0.078427	0.125786	0.0518079	0.549941	0.0704827	0.412797	0.113885	0.150133
150	Jiangxi Province	Ji'an City	Anfu County	2022	0.15	0.115385	0.214286	0.025537	0.368719	0.296328	0.135949	0.164697	0.12115	0.141374	0.103909	0.0215027	0.225096	0.164296	0.10509	0.189352	0.2	0.0801283	0.10509	0.0618253	0.549941	0.0679434	0.367335	0.110245	0.150222
151	Jiangxi Province	Ji'an City	Yongxin County	2018	0.99	0.0192308	0.0535714	0.0167256	0.0269008	0.10336	0.135036	0.137119	0.0777908	0.104547	0.137139	0.00187595	0.11425	0.105322	0.0705037	0.109792	0.4	0.02511	0.0705037	0.0866002	0.73598	0.026796	0.332919	0.0388267	0.0892767
152	Jiangxi Province	Ji'an City	Yongxin County	2019	0.99	0.0192308	0.0535714	0.0187841	0.033237	0.200907	0.0984098	0.159135	0.0836983	0.122074	0.150084	0.00130541	0.118918	0.124828	0.0623146	0.128729	0.4	0.0179686	0.0623146	0.0826479	0.73598	0.0316826	0.366849	0.037515	0.102259
153	Jiangxi Province	Ji'an City	Yongxin County	2020	0.99	0.0192308	0.0535714	0.0196075	0.0296799	0.200907	0.132039	0.181899	0.0891565	0.139919	0.149866	0.00114566	0.135622	0.144996	0.065849	0.149632	0.4	0.0188492	0.065849	0.070503	0.73598	0.0367177	0.400667	0.0427937	0.117841
154	Jiangxi Province	Ji'an City	Yongxin County	2021	0.99	0.0192308	0.0535714	0.0220778	0.0370165	0.212534	0.184437	0.206274	0.105703	0.163416	0.148718	0.00404403	0.14401	0.166592	0.070706	0.173164	0.4	0.0263716	0.070706	0.0805031	0.73598	0.0610251	0.396682	0.0655288	0.141398
155	Jiangxi Province	Ji'an City	Yongxin County	2022	1	0.0192308	0.178571	0.0226347	0.0410182	0.220615	0.184828	0.196777	0.108581	0.158088	0.138588	0.00210417	0.148309	0.16433	0.0611193	0.170096	0.47	0.0280153	0.0611193	0.0762357	0.781294	0.0436187	0.356559	0.0522678	0.134568
156	Jiangxi Province	Xinyu City	Yushui District	2018	0.1	0.01	0.142857	0.034134	0.0188973	0.25918	0.176616	0.186183	0.17849	0.179397	0.119404	0.0143139	0.227562	0.0463107	0.059391	0.0706253	0.08	0.100694	0.059391	0.0303081	0.337195	0.0327665	0.189999	0.0892317	0.120425
157	Jiangxi Province	Xinyu City	Yushui District	2019	0.1	0.01	0.142857	0.0354148	0.0168964	0.240749	0.177268	0.175426	0.415374	0.268826	0.116172	0.0128692	0.267636	0.0555083	0.0756293	0.0821231	0.08	0.279861	0.0756293	0.0354054	0.337195	0.0414918	0.213155	0.227285	0.198454
158	Jiangxi Province	Xinyu City	Yushui District	2020	0.1	0.01	0.142857	0.0362341	0.0157848	0.255069	0.183785	0.169045	0.431962	0.271239	0.11807	0.0118034	0.301146	0.0640706	0.0801809	0.0926737	0.08	0.279352	0.0801809	0.0329799	0.337195	0.0367504	0.236194	0.224843	0.202249
159	Jiangxi Province	Xinyu City	Yushui District	2021	0.1	0.0192308	0.214286	0.0370201	0.0280124	0.270807	0.185089	0.175416	0.503689	0.304931	0.118745	0.0242413	0.309897	0.0702218	0.0887938	0.107443	0.13	0.326545	0.0887938	0.040552	0.444099	0.0567792	0.264272	0.274812	0.234539
160	Jiangxi Province	Xinyu City	Yushui District	2022	0.1	0.0384615	0.214286	0.0376861	0.0277901	0.28059	0.194213	0.165007	0.573365	0.326279	0.12561	0.0161396	0.326802	0.0971967	0.0595534	0.129822	0.14	0.333267	0.0595534	0.0512096	0.461643	0.0347137	0.173146	0.25894	0.24618
161	Jiangxi Province	Xinyu City	Fenyi County	2018	0.125	0.01	0.0714286	0.0312928	0.0194531	0.286545	0.199426	0.0808002	0.167126	0.102544	0.168654	0.00290294	0.161983	0.0554236	0.061673	0.0663129	0.05	0.0505587	0.061673	0.0781465	0.248897	0.0165141	0.261749	0.0463995	0.0761575
162	Jiangxi Province	Xinyu City	Fenyi County	2019	0.125	0.01	0.0714286	0.0321183	0.0285683	0.247271	0.131126	0.0958637	0.134896	0.0996583	0.130071	0.00205853	0.179062	0.0687697	0.0704764	0.0801967	0.05	0.0572352	0.0704764	0.0742952	0.248897	0.0186841	0.287312	0.0543062	0.081777
163	Jiangxi Province	Xinyu City	Fenyi County	2020	0.125	0.0192308	0.125	0.0341355	0.0305691	0.322558	0.136601	0.111258	0.137249	0.111202	0.114085	0.00290294	0.200236	0.082409	0.0810411	0.0958163	0.09	0.0700265	0.0810411	0.118472	0.361762	0.0271006	0.32337	0.073135	0.0968106
164	Jiangxi Province	Xinyu City	Fenyi County	2021	0.125	0.0192308	0.142857	0.0349231	0.0947088	0.172692	0.00912409	0.127509	0.157649	0.130596	0.118868	0.00403262	0.141998	0.0968071	0.081987	0.105377	0.1	0.0894746	0.081987	0.102306	0.384508	0.0424906	0.279796	0.095617	0.114013
165	Jiangxi Province	Xinyu City	Fenyi County	2022	0.2	0.0192308	0.142857	0.0353729	0.0262339	0.175245	0.0570907	0.108124	0.174619	0.124238	0.134398	0.00415814	0.195443	0.106915	0.0627266	0.119947	0.13	0.0737823	0.0627266	0.0916631	0.444099	0.0156212	0.245422	0.0625123	0.107129
166	Jiangxi Province	Fuzhou City	Nancheng County	2018	0.15	0.01	0.375	0.0226123	0.166074	0.127038	0.11001	0.0842204	0.0829129	0.0704366	0.120667	0.000392535	0.132131	0.0584538	0.0752426	0.065002	0.23	0.041361	0.0752426	0.0527634	0.586091	0.0327447	0.280679	0.0518774	0.0642831
167	Jiangxi Province	Fuzhou City	Nancheng County	2019	0.15	0.01	0.375	0.0238476	0.16285	0.130016	0.116658	0.0979764	0.0998345	0.0867829	0.126689	0.000745133	0.144584	0.0706415	0.0841169	0.0781309	0.23	0.0448149	0.0841169	0.042682	0.586091	0.0377328	0.337376	0.060384	0.0775772
168	Jiangxi Province	Fuzhou City	Nancheng County	2020	0.15	0.01	0.375	0.0251235	0.100934	0.186587	0.130083	0.118047	0.105818	0.102986	0.129348	0.000883205	0.147481	0.0884235	0.0896467	0.0957008	0.23	0.0452586	0.0896467	0.0584443	0.586091	0.0414547	0.37222	0.0656104	0.0913786
169	Jiangxi Province	Fuzhou City	Nancheng County	2021	0.15	0.01	0.375	0.0258954	0.103824	0.181767	0.0968457	0.140913	0.123038	0.125681	0.128747	0.00154492	0.152635	0.108683	0.0865815	0.116208	0.23	0.056024	0.0865815	0.0497936	0.586091	0.0534054	0.341	0.0798513	0.111263
170	Jiangxi Province	Fuzhou City	Nancheng County	2022	0.15	0.01	0.375	0.0264424	0.0679191	0.219765	0.108186	0.0975054	0.135677	0.1011	0.129914	0.00130541	0.159645	0.117369	0.0812147	0.125083	0.23	0.061467	0.0812147	0.0405963	0.586091	0.0454302	0.316719	0.0766106	0.10339
171	Jiangxi Province	Fuzhou City	Lichuan County	2018	0.05	0.01	0.553571	0.0133917	0.041574	0.287395	0.116006	0.0501811	0.0355905	0.0277781	0.116274	0.00164774	0.064815	0.0282954	0.0597692	0.0306821	0.29	0.0178433	0.0597692	0.0403402	0.647683	0.0278111	0.212849	0.0271391	0.0288689
172	Jiangxi Province	Fuzhou City	Lichuan County	2019	0.05	0.01	0.607143	0.0138034	0.0307915	0.35134	0.15133	0.0600689	0.0490707	0.0400979	0.130045	0.0013967	0.0737833	0.0370559	0.062685	0.0397946	0.32	0.0177278	0.062685	0.0530047	0.674389	0.0315767	0.264581	0.0323212	0.0382897
173	Jiangxi Province	Fuzhou City	Lichuan County	2020	0.05	0.0384615	0.607143	0.0142151	0.0223433	0.362966	0.27268	0.0708175	0.0523247	0.0488453	0.131015	0.00929305	0.0775958	0.046579	0.0691147	0.05446	0.34	0.0186948	0.0691147	0.0591634	0.690984	0.0327762	0.298905	0.0359171	0.0476704
174	Jiangxi Province	Fuzhou City	Lichuan County	2021	0.05	0.0384615	0.607143	0.0146268	0.0299022	0.364384	0.27268	0.0847468	0.0613281	0.0620753	0.129756	0.0126022	0.0835025	0.0589202	0.0692352	0.0690738	0.34	0.024347	0.0692352	0.0451371	0.690984	0.0447917	0.28323	0.0471826	0.0609616
175	Jiangxi Province	Fuzhou City	Lichuan County	2022	0.05	0.0576923	0.607143	0.0150385	0.0244553	0.370622	0.27633	0.0767387	0.0629386	0.0572465	0.120753	0.0024465	0.0900386	0.0640696	0.0691223	0.0680709	0.35	0.0263855	0.0691223	0.0437926	0.698956	0.0368136	0.293563	0.0435206	0.0576695
176	Jiangxi Province	Fuzhou City	Nanfeng County	2018	0.075	0.01	0.285714	0.0202932	0.0520231	0.227563	0.108186	0.0665989	0.082505	0.0581823	0.121004	0.00230957	0.27264	0.0428414	0.050374	0.0634653	0.15	0.0263326	0.050374	0.0429184	0.478238	0.0385185	0.266608	0.0420277	0.0561088
177	Jiangxi Province	Fuzhou City	Nanfeng County	2019	0.075	0.01	0.285714	0.0207049	0.0354602	0.24401	0.207247	0.0795995	0.0930504	0.0714423	0.128571	0.00367888	0.283259	0.0543598	0.0533639	0.076442	0.15	0.0243431	0.0533639	0.0499709	0.478238	0.0327752	0.321128	0.0392415	0.0649876
178	Jiangxi Province	Fuzhou City	Nanfeng County	2020	0.075	0.01	0.285714	0.0211166	0.0423522	0.253934	0.144682	0.0947446	0.0983844	0.0839833	0.130646	0.00415814	0.293052	0.0677782	0.0526918	0.0906113	0.15	0.0244413	0.0526918	0.0386411	0.478238	0.0316684	0.327972	0.0383711	0.0745006
179	Jiangxi Province	Fuzhou City	Nanfeng County	2021	0.075	0.01	0.357143	0.0215283	0.0673633	0.265986	0.152503	0.10994	0.115001	0.101207	0.131381	0.0056872	0.313292	0.0812409	0.0498933	0.10642	0.19	0.0314492	0.0498933	0.0214703	0.536878	0.0922024	0.289246	0.0827095	0.098936
180	Jiangxi Province	Fuzhou City	Nanfeng County	2022	0.075	0.01	0.357143	0.02194	0.0511338	0.0660712	0.12513	0.000682983	0.118452	0.0276429	0.122119	0.0011913	0.317146	0.0976105	0.0427757	0.11971	0.19	0.0326002	0.0427757	0.0238515	0.536878	0.0494786	0.263924	0.0527036	0.0653699
181	Jiangxi Province	Fuzhou City	Congren County	2018	0.05	0.01	0.339286	0.0390133	0.03257	0.232667	0.0578728	0.0854934	0.0595599	0.0617298	0.104434	0.000609343	0.202067	0.0595817	0.0756345	0.0723809	0.17	0.032858	0.0756345	0.023258	0.508956	0.0282368	0.299259	0.0423622	0.060586
182	Jiangxi Province	Fuzhou City	Congren County	2019	0.075	0.01	0.339286	0.039425	0.0405736	0.216504	0.0578728	0.0984843	0.0733154	0.0762524	0.112192	0.00289153	0.234235	0.0710915	0.0839057	0.0878333	0.18	0.0328125	0.0839057	0.0318792	0.523234	0.0290009	0.378872	0.0469153	0.0728219
183	Jiangxi Province	Fuzhou City	Congren County	2020	0.1	0.01	0.339286	0.0398367	0.0342374	0.224869	0.0578728	0.113495	0.0785968	0.0886995	0.113564	0.00417069	0.247763	0.0843907	0.085025	0.102732	0.19	0.0340451	0.085025	0.0207168	0.536878	0.0308597	0.392367	0.0493145	0.0834421
184	Jiangxi Province	Fuzhou City	Congren County	2021	0.125	0.0192308	0.339286	0.0402484	0.0309026	0.210974	0.0967153	0.134973	0.0923275	0.109041	0.114782	0.00545898	0.254844	0.10342	0.0821258	0.122622	0.21	0.0424046	0.0821258	0.0300101	0.56247	0.0414766	0.356915	0.0613663	0.101568
185	Jiangxi Province	Fuzhou City	Congren County	2022	0.15	0.0384615	0.339286	0.0406601	0.0323477	0.17411	0.133603	0.143723	0.100668	0.118449	0.115292	0.000963081	0.260675	0.116325	0.0812576	0.13273	0.23	0.0474304	0.0812576	0.0331769	0.586091	0.0367683	0.343852	0.0613004	0.108693
186	Jiangxi Province	Fuzhou City	Le'an County	2018	0.025	0.01	0.25	0.0279216	0.0217875	0.368496	0.167623	0.101387	0.0369455	0.0634708	0.127765	0.00130541	0.0644739	0.0736636	0.00873096	0.0743805	0.11	0.0124952	0.00873096	0.0997572	0.405683	0.0388133	0	0.0204156	0.0558875
187	Jiangxi Province	Fuzhou City	Le'an County	2019	0.025	0.01	0.25	0.0283333	0.0392397	0.401957	0.213504	0.109641	0.042853	0.07158	0.135562	0.0015439	0.0708032	0.0809762	0.0724365	0.0821748	0.11	0.0113764	0.0724365	0.12992	0.405683	0.0327665	0.3592	0.0356571	0.065952
188	Jiangxi Province	Fuzhou City	Le'an County	2020	0.025	0.01	0.321429	0.028745	0.31036	0.401957	0.201773	0.139082	0.0482298	0.09406	0.139092	0.00289153	0.0729371	0.107061	0.0690418	0.108503	0.15	0.0122515	0.0690418	0.142828	0.478238	0.0398066	0.349565	0.0409182	0.0851967
189	Jiangxi Province	Fuzhou City	Le'an County	2021	0.025	0.0192308	0.392857	0.0291567	0.0363495	0.282291	0.203206	0.158677	0.0569607	0.110905	0.138828	0.0244696	0.0765179	0.124421	0.0661984	0.139585	0.2	0.0166448	0.0661984	0.130575	0.549941	0.0525879	0.314445	0.0508628	0.105037
190	Jiangxi Province	Fuzhou City	Le'an County	2022	0.025	0.0192308	0.392857	0.0295684	0.0306803	0.296044	0.203206	0.167948	0.0589434	0.118072	0.130389	0.00946307	0.0847683	0.130879	0.0548705	0.136864	0.2	0.018107	0.0548705	0.145032	0.549941	0.0460935	0.264039	0.0450697	0.105427
191	Jiangxi Province	Fuzhou City	Yihuang County	2018	0.15	0.01	0.232143	0.014477	0.0281236	0.324259	0.0388425	0.0439447	0.0285815	0.0206154	0.0995413	0.00107719	0.0536729	0.02277	0.067287	0.0239815	0.15	0.0236987	0.067287	0.116229	0.478238	0.0141119	0.193037	0.0244325	0.0230117
192	Jiangxi Province	Fuzhou City	Yihuang County	2019	0.15	0.01	0.232143	0.0148887	0.0133393	0.446335	0.118743	0.0537252	0.0428059	0.0332035	0.11679	0.000734863	0.0590287	0.0314354	0.0628885	0.0326253	0.15	0.0234535	0.0628885	0.119927	0.478238	0.019782	0.210494	0.0285893	0.0321021
193	Jiangxi Province	Fuzhou City	Yihuang County	2020	0.15	0.01	0.232143	0.0153004	0.0100044	0.131433	0.00912409	0.0646253	0.0460881	0.041854	0.11782	0.0024465	0.0605183	0.0410928	0.0660118	0.0432182	0.15	0.0250028	0.0660118	0.138782	0.478238	0.0164977	0.223453	0.0288631	0.0391769
194	Jiangxi Province	Fuzhou City	Yihuang County	2021	0.15	0.0192308	0.232143	0.0157121	0.0170076	0.126046	0.0716893	0.07683	0.0554495	0.0540712	0.116342	0.00927251	0.0652247	0.0519061	0.0653603	0.05852	0.16	0.0325072	0.0653603	0.145892	0.493981	0.0274776	0.209127	0.0414734	0.0526589
195	Jiangxi Province	Fuzhou City	Yihuang County	2022	0.15	0.0192308	0.232143	0.0161238	0.0440196	0.125479	0.0823775	0.0754103	0.0459932	0.0492486	0.108835	0.00130541	0.0620417	0.05467	0.0790836	0.055767	0.16	0.0295594	0.0790836	0.124535	0.493981	0.0130159	0.171996	0.0283689	0.0461808
196	Jiangxi Province	Fuzhou City	Jinxi County	2018	0.175	0.153846	0.142857	0.0274835	0.0449088	0.53736	0.198253	0.0676347	0.0517245	0.0464611	0.122147	0.000963081	0.088892	0.0437591	0.0594824	0.0473357	0.19	0.0230346	0.0594824	0.0514189	0.536878	0.0151717	0.226514	0.0230975	0.0408068
197	Jiangxi Province	Fuzhou City	Jinxi County	2019	0.175	0.211538	0.142857	0.0278952	0.100267	0.576918	0.245177	0.0765369	0.059023	0.0556013	0.131533	0.000871794	0.0964553	0.0516463	0.0617937	0.0555819	0.22	0.0203998	0.0617937	0.057314	0.574508	0.0196686	0.273057	0.0264753	0.0481593
198	Jiangxi Province	Fuzhou City	Jinxi County	2020	0.175	0.25	0.142857	0.0283069	0.325923	0.669644	0.278936	0.0942859	0.0622523	0.0692243	0.133568	0.00141838	0.09864	0.0673718	0.0651259	0.071361	0.24	0.0206651	0.0651259	0.0551938	0.597254	0.0207678	0.296738	0.0285413	0.0594534
199	Jiangxi Province	Fuzhou City	Jinxi County	2021	0.175	0.25	0.25	0.0287186	0.0266785	0.66298	0.142075	0.111932	0.0710135	0.0847212	0.131354	0.00189878	0.102826	0.0830061	0.0633403	0.087185	0.3	0.0269736	0.0633403	0.0610767	0.656846	0.0267196	0.265742	0.0360515	0.0730224
200	Jiangxi Province	Fuzhou City	Jinxi County	2022	0.175	0.25	0.25	0.0291303	0.0367941	0.294343	0.140641	0.0976234	0.0756083	0.0766603	0.128897	0.00141952	0.109628	0.106914	0.0507473	0.110633	0.3	0.0310406	0.0507473	0.0564029	0.656846	0.0184478	0.195035	0.0293734	0.0756931
201	Jiangxi Province	Fuzhou City	Zixi County	2018	0.05	0.153846	0.535714	0.0350056	0.0313473	0.212108	0.191345	0.0219213	0.0150124	0	0.125849	0.000516914	0	0.00325755	0.0331933	0	0.36	0.0059714	0.0331933	0.036942	0.706727	0.0109149	0.0932892	0	0
202	Jiangxi Province	Fuzhou City	Zixi County	2019	0.05	0.211538	0.535714	0.0354173	0.0231214	0.255919	0.191345	0.026607	0.0247392	0.00719953	0.15803	0.000847831	0.00196093	0.00740904	0.0264876	0.00440796	0.39	0.0014927	0.0264876	0.0427411	0.728924	0.0168962	0.121612	0.00160911	0.0048094
203	Jiangxi Province	Fuzhou City	Zixi County	2020	0.05	0.25	0.607143	0.035829	0.0206759	0.267546	0.191475	0.0322417	0.0269607	0.0119729	0.159987	0.00165801	0.00250088	0.0124013	0.0285977	0.00981534	0.45	0.0017719	0.0285977	0.0470578	0.769015	0.0186841	0.137856	0.00399152	0.00918472
204	Jiangxi Province	Fuzhou City	Zixi County	2021	0.05	0.25	0.607143	0.0362407	0.0220098	0.239898	0.191606	0.039099	0.0338123	0.0194634	0.160208	0.00492267	0.00383932	0.0184768	0.02982	0.0179291	0.45	0.00417322	0.02982	0.0531845	0.769015	0.0317715	0.138236	0.0150472	0.017949
205	Jiangxi Province	Fuzhou City	Zixi County	2022	0.05	0.25	0.607143	0.0366524	0.0295687	0.182617	0.0753389	0.0329378	0.0370707	0.0165067	0.158627	0.0011913	0.00472034	0.0199262	0.0288961	0.0169983	0.45	0.00586016	0.0288961	0.0525812	0.769015	0.014445	0.125566	0.00377693	0.0133341
206	Jiangxi Province	Fuzhou City	Guangchang County	2018	0.175	0.01	0.178571	0.029969	0.047799	0.219906	0.119917	0.0554734	0.0318187	0.0298435	0.112388	0.000506645	0.0726289	0.0329843	0.0731678	0.0351734	0.13	0.0164445	0.0731678	0.0534381	0.444099	0.022954	0.27371	0.0267028	0.0310695
207	Jiangxi Province	Fuzhou City	Guangchang County	2019	0.175	0.01	0.178571	0.0303807	0.0290129	0.219906	0.117049	0.0661691	0.0461706	0.0430308	0.130649	0.000734863	0.0778335	0.0424606	0.0757487	0.0449584	0.13	0.0152135	0.0757487	0.0596706	0.444099	0.0280076	0.346594	0.0325314	0.0412417
208	Jiangxi Province	Fuzhou City	Guangchang County	2020	0.175	0.01	0.178571	0.0307924	0.126834	0.226996	0.121611	0.0783064	0.0495521	0.0527751	0.130596	0.000963081	0.0784868	0.0532141	0.0823693	0.0555806	0.13	0.0172033	0.0823693	0.0645586	0.444099	0.0201609	0.370999	0.0302407	0.0480589
209	Jiangxi Province	Fuzhou City	Guangchang County	2021	0.175	0.01	0.178571	0.0312041	0.06992	0.231249	0.116006	0.0918847	0.060985	0.0667303	0.132324	0.00337078	0.0846112	0.0652443	0.0705032	0.0693294	0.13	0.0222246	0.0705032	0.0582547	0.444099	0.031675	0.303627	0.0379793	0.0603817
210	Jiangxi Province	Fuzhou City	Guangchang County	2022	0.175	0.01	0.178571	0.0316158	0.0778124	0.250248	0.116137	0.0992698	0.0714421	0.0760758	0.135276	0.00153363	0.0921268	0.0744327	0.0663904	0.0777033	0.13	0.025316	0.0663904	0.0810055	0.444099	0.0259154	0.288462	0.0361158	0.0664112
211	Jiangxi Province	Shangrao City	Guangfeng District	2018	0.025	0.153846	0.160714	0.0564203	0.0461316	0.749468	0.23853	0.187387	0.257502	0.21273	0.0767943	0.00301705	0.244722	0.149858	0.220911	0.16514	0.14	0.278967	0.220911	0.000948052	0.461643	0.116211	0.664673	0.306274	0.225147
212	Jiangxi Province	Shangrao City	Guangfeng District	2019	0.025	0.153846	0.196429	0.056832	0.0649177	0.773713	0.23853	0.222664	0.270073	0.242062	0.113612	0.00324298	0.18758	0.181113	0.266608	0.190542	0.16	0.196555	0.266608	0.00297467	0.493981	0.206379	0.83138	0.318889	0.248881
213	Jiangxi Province	Shangrao City	Guangfeng District	2020	0.025	0.173077	0.196429	0.0572437	0.0412406	0.794697	0.37891	0.271578	0.289976	0.283777	0.111563	0.00391851	0.204806	0.22445	0.236205	0.234474	0.17	0.222484	0.236205	0.00867036	0.508956	0.186655	0.704178	0.31686	0.279704
214	Jiangxi Province	Shangrao City	Guangfeng District	2021	0.025	0.25	0.196429	0.0576554	0.0296799	1	0.409932	0.315728	0.353856	0.340226	0.1322	0.122581	0.224183	0.263567	0.242795	0.350786	0.21	0.221223	0.242795	0.0132629	0.56247	0.267064	0.754009	0.373822	0.356746
215	Jiangxi Province	Shangrao City	Guangfeng District	2022	0.025	0.269231	0.196429	0.0580671	0.0343486	0.24798	0.126694	0.292625	0.408037	0.346145	0.107326	0.00450046	0.260774	0.267944	0.240306	0.281903	0.22	0.320535	0.240306	0.0155554	0.574508	0.154738	0.725093	0.367267	0.334504
216	Jiangxi Province	Shangrao City	Guangxin District	2018	0.075	0.115385	0	0.0234265	0.0166741	0.260173	0.126694	0.178954	0.0441428	0.119516	0.0358079	0.0104341	0.150617	0.142386	0.29219	0.154427	0.05	0.171155	0.29219	0.0288011	0.248897	0.0495318	0.59329	0.186548	0.150914
217	Jiangxi Province	Shangrao City	Guangxin District	2019	0.075	0.115385	0	0.0238382	0.0293464	0.288388	0.126694	0.20471	0.114644	0.165997	0.0725053	0.00916753	0.166181	0.165207	0.316982	0.177082	0.05	0.165823	0.316982	0.0349425	0.248897	0.0545034	0.798784	0.196318	0.179871
218	Jiangxi Province	Shangrao City	Guangxin District	2020	0.075	0.153846	0	0.0242499	0.0193419	0.270381	0.153676	0.249184	0.168211	0.21837	0.101112	0.000518055	0.183149	0.20461	0.266414	0.211153	0.07	0.14016	0.266414	0.0316477	0.310488	0.0654227	0.820072	0.181775	0.208269
219	Jiangxi Province	Shangrao City	Guangxin District	2021	0.075	0.153846	0	0.0246616	0.0267897	0.282008	0.153806	0.283263	0.191758	0.251358	0.0978378	0.0155576	0.193257	0.234803	0.29741	0.251013	0.07	0.171421	0.29741	0.0428273	0.310488	0.0870232	0.884072	0.224661	0.246631
220	Jiangxi Province	Shangrao City	Guangxin District	2022	0.075	0.153846	0	0.0250733	0.0542463	0.28938	0.225235	0.272221	0.205275	0.249357	0.0973039	0.0120317	0.256499	0.153183	0.0242003	0.175223	0.07	0.00899754	0.0242003	0.04429	0.310488	0.0676164	0.818779	0.0687139	0.177632
221	Jiangxi Province	Shangrao City	Yanshan County	2018	0.05	0.0961538	0.0714286	0.0131269	0.0376834	0.0704665	0.0847237	0.115039	0.0684872	0.0855797	0.102983	0.00278883	0.122304	0.0857586	0.112055	0.0921386	0.07	0.0506969	0.112055	0.0255408	0.310488	0.0167871	0.360313	0.0528577	0.0796529
222	Jiangxi Province	Shangrao City	Yanshan County	2019	0.05	0.0961538	0.107143	0.0135386	0.0243442	0.0697575	0.0826382	0.127284	0.10052	0.107057	0.12344	0.00243509	0.137199	0.0966079	0.11911	0.103729	0.09	0.0497496	0.11911	0.0282495	0.361762	0.0186852	0.466641	0.0582665	0.0936519
223	Jiangxi Province	Shangrao City	Yanshan County	2020	0.05	0.134615	0.142857	0.0139503	0.0208982	0.0684815	0.0911105	0.149419	0.106027	0.12448	0.123169	0.00267472	0.155225	0.116219	0.119208	0.124466	0.13	0.0519137	0.119208	0.0302416	0.444099	0.0198214	0.473743	0.0609648	0.108296
224	Jiangxi Province	Shangrao City	Yanshan County	2021	0.05	0.134615	0.142857	0.014362	0.690418	0.0871969	0.0877216	0.169637	0.122314	0.145267	0.122421	0.000461001	0.162768	0.134132	0.116951	0.14105	0.13	0.0631117	0.116951	0.0412784	0.444099	0.0381803	0.445712	0.0807896	0.127654
225	Jiangxi Province	Shangrao City	Yanshan County	2022	0.05	0.134615	0.142857	0.0147737	0.132837	0.0942861	0.0878519	0.138084	0.132972	0.127776	0.121903	0.00461457	0.170683	0.148793	0.0806553	0.158634	0.13	0.0703189	0.0806553	0.0302244	0.444099	0.0241847	0.287196	0.0668733	0.122577
226	Jiangxi Province	Shangrao City	Hengfeng County	2018	0.275	0.0192308	0.107143	0.0486175	0.0282348	0.422515	0.192909	0.0458473	0.0212388	0.0190196	0.0802345	0.00255947	0.0128564	0.0244557	0.0998668	0.0229857	0.14	0.034352	0.0998668	0.0056169	0.461643	0.00751272	0.228104	0.0278507	0.0229823
227	Jiangxi Province	Shangrao City	Hengfeng County	2019	0.275	0.0192308	0.142857	0.0490292	0.0141174	0.428328	0.19304	0.0547425	0.0270689	0.0274956	0.0894987	0.00301705	0.0202069	0.0323368	0.111894	0.0315621	0.16	0.0330073	0.111894	0.0136667	0.493981	0.00875156	0.286306	0.0312529	0.030183
228	Jiangxi Province	Shangrao City	Hengfeng County	2020	0.275	0.0192308	0.142857	0.0494409	0.0123388	0.611229	0.19317	0.0672587	0.036164	0.0398575	0.0973683	0.00392992	0.0296008	0.043426	0.0983761	0.0437204	0.16	0.0352123	0.0983761	0.00724952	0.493981	0.0147133	0.264612	0.0347654	0.0401684
229	Jiangxi Province	Shangrao City	Hengfeng County	2021	0.275	0.0192308	0.178571	0.0498526	0.0260116	0.690912	0.251564	0.0796988	0.0470836	0.052905	0.10082	0.0300495	0.0126685	0.0544477	0.0931326	0.0697958	0.18	0.0444428	0.0931326	0.0141666	0.523234	0.0278111	0.238654	0.0492433	0.0580704
230	Jiangxi Province	Shangrao City	Hengfeng County	2022	0.275	0.0192308	0.178571	0.0502643	0.0202312	0.722246	0.251564	0.0747324	0.054715	0.0526291	0.101982	0.00267472	0.0144653	0.0594423	0.0716242	0.0570943	0.18	0.0502316	0.0716242	0.00697618	0.523234	0.00920376	0.171995	0.0360423	0.0501043
231	Jiangxi Province	Shangrao City	Yiyang County	2018	0.3	0.0576923	0.0892857	0.0439057	0.0202312	0.0925847	0.251694	0.0956614	0.0522513	0.0657352	0.0756504	0.00254235	0.186931	0.0685904	0.0749263	0.0810274	0.16	0.0332095	0.0749263	0.0018764	0.493981	0.027702	0.369619	0.0441757	0.0655673
232	Jiangxi Province	Shangrao City	Yiyang County	2019	0.3	0.0576923	0.0892857	0.0443174	0.0249	0.111584	0.108446	0.118943	0.0818328	0.0937315	0.149357	0.00278483	0.158887	0.0892175	0.117069	0.0987017	0.16	0.032929	0.117069	0.00227532	0.493981	0.0256172	0.444869	0.0489526	0.084037
233	Jiangxi Province	Shangrao City	Yiyang County	2020	0.3	0.0576923	0.0892857	0.0447291	0.0233437	0.0948533	0.101538	0.142791	0.086141	0.111828	0.136859	0.00154504	0.179744	0.110347	0.086538	0.120202	0.16	0.0259974	0.086538	0.0103424	0.493981	0.0305835	0.448954	0.045258	0.0974396
234	Jiangxi Province	Shangrao City	Yiyang County	2021	0.3	0.0576923	0.0892857	0.0451408	0.0202312	0.103644	0.104145	0.159364	0.100182	0.128928	0.148641	0.00350771	0.205149	0.12503	0.0872728	0.137928	0.16	0.0268612	0.0872728	0.0181509	0.493981	0.0425899	0.466779	0.0551509	0.112944
235	Jiangxi Province	Shangrao City	Yiyang County	2022	0.3	0.0576923	0.0892857	0.0455525	0.0302357	0.0914504	0.108707	0.144669	0.109234	0.122557	0.134718	0.00301705	0.196637	0.129868	0.0840356	0.141549	0.16	0.0363069	0.0840356	0.00229995	0.493981	0.0302717	0.41912	0.0508656	0.110389
236	Jiangxi Province	Yichun City	Yuanzhou District	2018	0.05	0.0576923	0.357143	0.0585895	0.0255669	0.169431	0.0771637	0.0841967	0.227835	0.129594	0.131102	0.0010999	0.299154	0.153971	0.0721756	0.172668	0.21	0.100348	0.0721756	0.0920743	0.56247	0.0623349	0.287239	0.116243	0.141599
237	Jiangxi Province	Yichun City	Yuanzhou District	2019	0.05	0.0576923	0.428571	0.0590012	0.0203424	0.203034	0.0771637	0.0742312	0.367143	0.179707	0.142493	0.000723452	0.335121	0.157836	0.0749825	0.17933	0.25	0.143287	0.0749825	0.0556346	0.608024	0.0605885	0.316724	0.146231	0.172309
238	Jiangxi Province	Yichun City	Yuanzhou District	2020	0.05	0.0576923	0.517857	0.0594129	0.0337928	0.212534	0.0771637	0.0764861	0.38841	0.189953	0.143649	0.00129286	0.376162	0.165074	0.0683393	0.190316	0.3	0.146166	0.0683393	0.0858073	0.656846	0.0634373	0.294495	0.149902	0.181096
239	Jiangxi Province	Yichun City	Yuanzhou District	2021	0.05	0.0961538	0.517857	0.0598246	0.0379057	0.22813	0.0771637	0.0804226	0.438612	0.213174	0.141595	0.00277742	0.387608	0.181354	0.0852713	0.208053	0.32	0.176836	0.0852713	0.105773	0.674389	0.0860399	0.357469	0.192148	0.208012
240	Jiangxi Province	Yichun City	Yuanzhou District	2022	0.05	0.0961538	0.517857	0.0602363	0.0436861	0.17411	0.0771637	0.0819567	0.457813	0.222055	0.136736	0.00189878	0.409773	0.18729	0.0759605	0.215183	0.32	0.202784	0.0759605	0.077526	0.674389	0.0810599	0.293132	0.20327	0.21703
241	Jiangxi Province	Yichun City	Zhangshu City	2018	0.01	0.0192308	0.107143	0.0570851	0.0588039	0.187154	0.270073	0.226202	0.25139	0.236647	0.104135	0.00230957	0.328654	0.184248	0.188074	0.205373	0.03	0.191695	0.188074	0.00586315	0.171762	0.0485483	0.595669	0.191421	0.216393
242	Jiangxi Province	Yichun City	Zhangshu City	2019	0.01	0.0192308	0.107143	0.0574968	0.0718097	0.209982	0.270073	0.260075	0.264329	0.265164	0.109563	0.00300563	0.363121	0.214259	0.205957	0.237925	0.03	0.179686	0.205957	0.00946328	0.171762	0.0517071	0.702594	0.190641	0.238466
243	Jiangxi Province	Yichun City	Zhangshu City	2020	0.01	0.0192308	0.142857	0.0579085	0.0593597	0.21863	0.270073	0.313663	0.283128	0.309574	0.112658	0.00392992	0.405036	0.261738	0.202081	0.2882	0.05	0.179525	0.202081	0.0119184	0.248897	0.0487568	0.718848	0.18889	0.272554
244	Jiangxi Province	Yichun City	Zhangshu City	2021	0.01	0.0192308	0.142857	0.0583202	0.0724767	0.255352	0.182873	0.35103	0.327562	0.353327	0.112011	0.0137433	0.417568	0.294844	0.210954	0.327717	0.05	0.215789	0.210954	0.0275797	0.248897	0.0644197	0.727405	0.227496	0.313963
245	Jiangxi Province	Yichun City	Zhangshu City	2022	0.01	0.0192308	0.142857	0.0587319	0.0571365	0.28456	0.182612	0.356868	0.357532	0.369581	0.111074	0.00461457	0.439323	0.313203	0.19998	0.341512	0.05	0.241566	0.19998	0.0145261	0.248897	0.0606988	0.67456	0.24019	0.328597
246	Jiangxi Province	Pingxiang City	Anyuan District	2018	0.05	0.0192308	0.196429	0.134104	0.00811472	0.283425	0.0546142	0.197831	0.176562	0.186553	0.158311	0.000609343	0.445784	0.242778	0.0582341	0.271268	0.1	0.0502825	0.0582341	0.0350779	0.384508	0.0277111	0.282171	0.0529148	0.179747
247	Jiangxi Province	Pingxiang City	Anyuan District	2019	0.05	0.0192308	0.196429	0.134516	0.00644731	0.281866	0.0546142	0.293466	0.214213	0.267485	0.186026	0.000665256	0.503603	0.252286	0.0597594	0.285596	0.1	0.0511158	0.0597594	0.0415271	0.384508	0.0315757	0.294316	0.0569909	0.218271
248	Jiangxi Province	Pingxiang City	Anyuan District	2020	0.05	0.0192308	0.232143	0.134927	0.00300133	0.268113	0.0546142	0.304171	0.232029	0.282097	0.178521	0.000746274	0.0154597	0.276309	0.058198	0.266021	0.12	0.0528698	0.058198	0.0343367	0.425492	0.0290009	0.316721	0.0569812	0.217679
249	Jiangxi Province	Pingxiang City	Anyuan District	2021	0.05	0.0192308	0.267857	0.135339	0.0078924	0.1717	0.0546142	0.319605	0.265903	0.306485	0.177435	0.00185199	0.0145648	0.284686	0.0677171	0.274772	0.14	0.0639627	0.0677171	0.0523792	0.461643	0.0425397	0.362903	0.077505	0.236087
250	Jiangxi Province	Pingxiang City	Anyuan District	2022	0.05	0.0192308	0.267857	0.135751	0.0112272	0.272934	0.0546142	0.293436	0.288055	0.297641	0.180707	0.00130655	0.0105773	0.30112	0.0590548	0.289989	0.14	0.0697923	0.0590548	0.0269247	0.461643	0.0344965	0.304871	0.0723592	0.236138
251	Jiangxi Province	Pingxiang City	Lianhua County	2018	0.05	0.01	0.178571	0.0630572	0.092819	0.140224	0.0977581	0.222829	0.0268357	0.142492	0.114303	0.00278883	0.0682466	0.0598699	0.0677434	0.0623086	0.08	0.0119734	0.0677434	0.0452873	0.337195	0.049541	0.268754	0.0408116	0.0894037
252	Jiangxi Province	Pingxiang City	Lianhua County	2019	0.05	0.01	0.178571	0.0634689	0.0386839	0.14306	0.0977581	0.197839	0.0352293	0.128773	0.139658	0.00303987	0.0597158	0.0733868	0.0531562	0.0748155	0.08	0.00651545	0.0531562	0.0364372	0.337195	0.0424915	0.281105	0.0309848	0.0852975
253	Jiangxi Province	Pingxiang City	Lianhua County	2020	0.05	0.01	0.214286	0.0638806	0.0154513	0.13909	0.0977581	0.186154	0.0352656	0.120769	0.132207	0.00404391	0.068363	0.140195	0.0376938	0.140944	0.1	0.00892338	0.0376938	0.0514657	0.384508	0.0487568	0.168527	0.031915	0.104232
254	Jiangxi Province	Pingxiang City	Lianhua County	2021	0.05	0.01	0.214286	0.0642923	0.0390173	0.128881	0.0977581	0.0906664	0.0428669	0.0584351	0.132582	0.00519756	0.0703885	0.15817	0.0485526	0.159281	0.1	0.0129648	0.0485526	0.056499	0.384508	0.0566799	0.213154	0.0430809	0.088243
255	Jiangxi Province	Pingxiang City	Lianhua County	2022	0.075	0.01	0.214286	0.064704	0.0315696	0.123352	0.0977581	0.137961	0.04644	0.0923055	0.117095	0.00335937	0.081984	0.172804	0.0377946	0.173288	0.11	0.0155779	0.0377946	0.0442112	0.405683	0.053769	0.172112	0.0400709	0.105716
256	Jiangxi Province	Pingxiang City	Luxi County	2018	0.1	0.269231	0.160714	0.116862	0.0127835	0.10733	0.0677789	0.0905592	0.0764075	0.0720415	0.109262	0.00655329	0.123425	0.129756	0.0842458	0.137293	0.23	0.0499761	0.0842458	0.0304879	0.586091	0.017974	0.273645	0.0476694	0.087716
257	Jiangxi Province	Pingxiang City	Luxi County	2019	0.1	0.346154	0.178571	0.117274	0.014562	0.138523	0.0677789	0.0975028	0.0504834	0.0662183	0.0982883	0.00586977	0.157671	0.148669	0.0692841	0.158182	0.28	0.0353497	0.0692841	0.0269468	0.638238	0.0327527	0.230843	0.0442238	0.0913348
258	Jiangxi Province	Pingxiang City	Luxi County	2020	0.1	0.461538	0.214286	0.117685	0.0137839	0.135971	0.0677789	0.136647	0.0551133	0.0949382	0.0989424	0.00609799	0.184069	0.158178	0.0721226	0.169861	0.36	0.0364575	0.0721226	0.03904	0.706727	0.0388352	0.253542	0.0507341	0.108589
259	Jiangxi Province	Pingxiang City	Luxi County	2021	0.1	0.5	0.214286	0.118097	0.0111161	0.124628	0.0677789	0.0928347	0.0667758	0.0696711	0.100392	0.00921203	0.188539	0.172798	0.0548503	0.18643	0.38	0.0454818	0.0548503	0.0343613	0.721702	0.04975	0.171996	0.0600181	0.106449
260	Jiangxi Province	Pingxiang City	Luxi County	2022	0.1	0.5	0.214286	0.118509	0.0078924	0.12321	0.0677789	0.0981565	0.0805208	0.0789341	0.105855	0.00780963	0.167973	0.181234	0.0675935	0.191888	0.38	0.0596086	0.0675935	0.0269493	0.721702	0.0372977	0.190071	0.0631837	0.112869
261	Jiangxi Province	Yingtan City	Yujiang District	2018	0.35	0.153846	0.214286	0.0578072	0.0127835	0.622288	0.092414	0.0923825	0.0373402	0.0575217	0.0693746	0.00130541	0.130675	0.0656854	0.0875195	0.0724696	0.3	0.0583507	0.0875195	0.0565876	0.656846	0.109127	0.207097	0.114949	0.0789717
262	Jiangxi Province	Yingtan City	Yujiang District	2019	0.35	0.153846	0.267857	0.0582189	0.014562	0.671629	0.114181	0.108852	0.0705614	0.0824145	0.0905577	0.00179596	0.159069	0.0802774	0.119642	0.0894178	0.33	0.0660496	0.119642	0.0613747	0.682799	0.0991398	0.352636	0.122112	0.0966079
263	Jiangxi Province	Yingtan City	Yujiang District	2020	0.35	0.192308	0.267857	0.0586306	0.0137839	0.596767	0.129041	0.127341	0.0820643	0.0997656	0.0949603	0.00277742	0.188536	0.096658	0.122774	0.10851	0.35	0.0683147	0.122774	0.0710817	0.698956	0.127792	0.385312	0.145293	0.116337
264	Jiangxi Province	Yingtan City	Yujiang District	2021	0.35	0.192308	0.321429	0.0590423	0.00911516	0.568552	0.126955	0.146779	0.0990299	0.120009	0.0954568	0.00447764	0.194157	0.11388	0.124608	0.126787	0.38	0.0842989	0.124608	0.0782155	0.721702	0.197363	0.377645	0.204757	0.146987
265	Jiangxi Province	Yingtan City	Yujiang District	2022	0.35	0.192308	0.321429	0.059454	0.0111161	0.237346	0.17792	0.13999	0.119214	0.123505	0.113906	0.00164774	0.206382	0.129756	0.11697	0.141412	0.38	0.0895506	0.11697	0.0364495	0.721702	0.129668	0.328357	0.158072	0.140344
266	Jiangxi Province	Yingtan City	Guixi City	2018	0.3	0.192308	0.321429	0.0450346	0.0226767	0.28938	0.233055	0.157511	0.240765	0.185234	0.0923695	0.00472868	0.261664	0.123388	0.213403	0.142093	0.36	0.26701	0.213403	0.0732709	0.706727	0.0179768	0.519468	0.226388	0.184348
267	Jiangxi Province	Yingtan City	Guixi City	2019	0.3	0.269231	0.392857	0.0454463	0.0280124	0.28938	0.262122	0.185481	0.282512	0.22148	0.096161	0.00678265	0.304468	0.14817	0.232649	0.171189	0.44	0.295136	0.232649	0.0513327	0.762687	0.0218516	0.581736	0.252648	0.215865
268	Jiangxi Province	Yingtan City	Guixi City	2020	0.3	0.288462	0.428571	0.045858	0.0474655	0.289948	0.269161	0.220756	0.192914	0.209051	0.0626076	0.00745589	0.351016	0.179423	0.270671	0.205991	0.47	0.295766	0.270671	0.076248	0.781294	0.0277937	0.707616	0.266061	0.226086
269	Jiangxi Province	Yingtan City	Guixi City	2021	0.325	0.326923	0.5	0.0462697	0.0350156	0.138381	0.245047	0.248437	0.224856	0.241007	0.0614992	0.424605	0.357647	0.203948	0.258548	0.50002	0.54	0.35549	0.258548	0.0885357	0.82077	0.0437888	0.658286	0.317778	0.35067
270	Jiangxi Province	Yingtan City	Guixi City	2022	0.325	0.326923	0.5	0.0466814	0.117497	0.166879	0.261861	0.214359	0.313861	0.254075	0.0833028	0.00655443	0.354346	0.214644	0.263229	0.239821	0.54	0.395495	0.263229	0.0613747	0.82077	0.0367668	0.627244	0.340153	0.275927
271	Fujian Province	Longyan City	Xinluo District	2018	0.025	0.0576923	0.285714	0.0796753	0.0112272	0.28697	0.0533107	0.0864078	0.666204	0.310289	0.0751358	0.00912188	0.492655	0.233113	0.0267872	0.271527	0.16	0.426309	0.203164	0.0432262	0.574508	0.0385121	0.403911	0.34941	0.311667
272	Fujian Province	Longyan City	Xinluo District	2019	0.025	0.0769231	0.321429	0.0823102	0.0100044	0.296044	0.0534411	0.0704853	0.711908	0.318058	0.0598039	0.0103657	0.531148	0.243721	0.0409154	0.28599	0.19	0.444532	0.189143	0.0577942	0.574508	0.039811	0.463822	0.365148	0.323941
273	Fujian Province	Longyan City	Xinluo District	2020	0.025	0.0769231	0.357143	0.080581	0.0134504	0.287254	0.0535714	0.0741445	0.729708	0.327838	0.0681005	0.0104444	0.547456	0.223899	0.0374031	0.268272	0.21	0.477342	0.212091	0.040259	0.586091	0.047447	0.498968	0.39679	0.330759
274	Fujian Province	Longyan City	Xinluo District	2021	0.025	0.0769231	0.357143	0.0806743	0.0164518	0.310364	0.0537018	0.0646002	0.818784	0.35771	0.059846	0.0144382	0.489085	0.241489	0.0351428	0.282765	0.21	0.516967	0.22216	0.0518079	0.638238	0.0496234	0.55236	0.430254	0.356857
275	Fujian Province	Longyan City	Xinluo District	2022	0.025	0.0769231	0.357143	0.105696	0.0174522	0.282008	0.0538321	0.0854621	0.871235	0.393436	0.13759	0.0111188	0.485804	0.189704	0.0424961	0.230164	0.21	0.557549	0.212844	0.0487225	0.638238	0.044877	0.524717	0.454411	0.360519
276	Fujian Province	Longyan City	Yongding District	2018	0.05	0.0192308	0.357143	0.0652244	0.0160071	0.449171	0.0460115	0.0894482	0.153865	0.10305	0.0969453	0.000780507	0.26452	0.0630856	0.111445	0.0813744	0.19	0.117155	0.10841	0.0527634	0.728924	0.060439	0.275216	0.128281	0.103973
277	Fujian Province	Longyan City	Yongding District	2019	0.05	0.0192308	0.357143	0.0658831	0.0130058	0.409896	0.0461418	0.100362	0.172998	0.118334	0.0803047	0.00243509	0.314604	0.0727553	0.0968766	0.0962129	0.19	0.100327	0.104884	0.042682	0.728924	0.0617382	0.299595	0.117302	0.112021
278	Fujian Province	Longyan City	Yongding District	2020	0.05	0.0192308	0.357143	0.0680652	0.00911516	0.094995	0.0462722	0.114216	0.190258	0.134766	0.08036	0.00311974	0.353451	0.08503	0.103319	0.11196	0.19	0.104158	0.0988317	0.0584443	0.728924	0.0425899	0.284553	0.106378	0.12085
279	Fujian Province	Longyan City	Yongding District	2021	0.05	0.0192308	0.392857	0.0683417	0.0193419	0.101234	0.0905892	0.126221	0.218929	0.154736	0.0735982	0.00927924	0.331378	0.0956659	0.101632	0.124306	0.21	0.114404	0.0911647	0.0497936	0.756225	0.0801861	0.258872	0.137696	0.141648
280	Fujian Province	Longyan City	Yongding District	2022	0.05	0.0192308	0.392857	0.0742897	0.0147843	0.0993903	0.103624	0.107766	0.266144	0.161386	0.0769566	0.00297825	0.226399	0.0862015	0.103604	0.101838	0.21	0.295569	0.209913	0.0515962	0.756225	0.0663975	0.242954	0.268587	0.17305
281	Fujian Province	Longyan City	Zhangping City	2018	0.025	0.0192308	0.285714	0.0348406	0.0686972	0.316319	0.178441	0.0610366	0.167234	0.0890656	0.0628481	0.00403262	0.275811	0.0379132	0.0345857	0.0600839	0.14	0.0965513	0.0622444	0.023258	0.608024	0.0605558	0.194912	0.10551	0.0849868
282	Fujian Province	Longyan City	Zhangping City	2019	0.025	0.0192308	0.321429	0.0430747	0.0639173	0.0947115	0.132951	0.0768531	0.154478	0.0945916	0.0639795	0.00407826	0.309043	0.0519265	0.0363907	0.0766089	0.16	0.104886	0.0654266	0.0318792	0.608024	0.0616364	0.220393	0.113829	0.094989
283	Fujian Province	Longyan City	Zhangping City	2020	0.025	0.0192308	0.321429	0.0443098	0.030458	0.0959875	0.119917	0.0874853	0.169069	0.107823	0.0650257	0.00507101	0.328492	0.0613465	0.0284477	0.0880855	0.16	0.109261	0.0695155	0.0207168	0.638238	0.0605558	0.23607	0.116813	0.104953
284	Fujian Province	Longyan City	Zhangping City	2021	0.025	0.0192308	0.357143	0.0515986	0.036683	0.118815	0.096194	0.0991061	0.198108	0.127658	0.0631482	0.0080253	0.331495	0.0716424	0.0299018	0.100233	0.18	0.110639	0.0604812	0.0300101	0.665743	0.0732171	0.232234	0.125933	0.119499
285	Fujian Province	Longyan City	Zhangping City	2022	0.025	0.0192308	0.357143	0.0664472	0.0417964	0.124344	0.0977581	0.940294	0.21523	0.711198	0.0614375	0.0049569	0.35013	0.0870815	0.0344965	0.114844	0.18	0.117705	0.0441471	0.036452	0.665743	0.0652873	0.172026	0.122139	0.358717
286	Fujian Province	Longyan City	Changting County	2018	0.025	0.0769231	0.0892857	0.0924381	0.0307915	0.582731	0.224192	0.0947562	0.13235	0.098024	0.103312	0.000255604	0.281559	0.0677884	0.517425	0.0870882	0.06	0.0943869	0.246032	0.116229	0.674389	0.0605602	0.336032	0.127816	0.10371
287	Fujian Province	Longyan City	Changting County	2019	0.025	0.0769231	0.0892857	0.0944966	0.035349	0.575642	0.226147	0.115629	0.168666	0.127172	0.101273	0.000609343	0.337123	0.0862817	0.646543	0.110115	0.06	0.123981	0.299286	0.119927	0.706727	0.0654893	0.374886	0.158655	0.131617
288	Fujian Province	Longyan City	Changting County	2020	0.025	0.115385	0.0892857	0.0933438	0.0319031	0.282291	0.226277	0.136169	0.18676	0.148535	0.102594	0.000654986	0.370256	0.10448	0.575958	0.130686	0.08	0.129124	0.311887	0.138782	0.728924	0.0626231	0.386904	0.162564	0.148131
289	Fujian Province	Longyan City	Changting County	2021	0.025	0.115385	0.0892857	0.0939617	0.0588039	0.401815	0.475495	0.149454	0.214079	0.168962	0.102857	0.00757	0.353599	0.11625	0.616885	0.145095	0.08	0.121471	0.291847	0.145892	0.728924	0.0723371	0.394904	0.162596	0.161154
290	Fujian Province	Longyan City	Changting County	2022	0.025	0.115385	0.0892857	0.0458184	0.0663628	0.480647	0.290667	0.118389	0.234884	0.156127	0.101616	0.000506645	0.371991	0.119429	0.574979	0.145224	0.08	0.13265	0.258584	0.144311	0.728924	0.0683105	0.326561	0.162468	0.155983
291	Fujian Province	Longyan City	Shanghang County	2018	0.05	0.0192308	0.107143	0.0762993	0.0231214	0.180207	0.0623045	0.108114	0.205897	0.137018	0.117413	0.000837561	0.394848	0.0796236	0.0351028	0.108886	0.05	0.159578	0.354551	0.0326007	0.549941	0.422493	0.46135	0.434592	0.211417
292	Fujian Province	Longyan City	Shanghang County	2019	0.05	0.0192308	0.142857	0.0769992	0.0273455	0.192826	0.0951512	0.135938	0.255657	0.176444	0.116566	0.000597932	0.507696	0.104275	0.035088	0.142529	0.07	0.164322	0.333746	0.0333369	0.597254	0.356228	0.51329	0.392812	0.226925
293	Fujian Province	Longyan City	Shanghang County	2020	0.05	0.0192308	0.142857	0.0785636	0.0306803	0.199631	0.0977581	0.159899	0.281246	0.20333	0.125771	0.000552288	0.559985	0.125504	0.0312944	0.16766	0.07	0.172141	0.368077	0.0342776	0.656846	0.464407	0.527194	0.476202	0.269136
294	Fujian Province	Longyan City	Shanghang County	2021	0.05	0.0192308	0.142857	0.0804434	0.0576923	0.2623	0.129562	0.170821	0.326224	0.229244	0.133583	0.0013967	0.512278	0.135181	0.0239451	0.173387	0.07	0.182701	0.394917	0.0217042	0.665743	0.602522	0.605312	0.583542	0.311143
295	Fujian Province	Longyan City	Shanghang County	2022	0.05	0.0192308	0.142857	0.0806792	0.0504669	0.250248	0.129692	0.138519	0.368145	0.224229	0.136214	0.000963081	0.540644	0.142642	0.227058	0.182828	0.07	0.200129	0.363164	0.0240978	0.674389	0.557995	0.570002	0.56165	0.3062
296	Fujian Province	Longyan City	Wuping County	2018	0.025	0.01	0.339286	0.0606133	0.0267897	0.113002	0.0333681	0.0613178	0.120287	0.0699226	0.0937805	0.00153363	0.276648	0.0381624	0.010488	0.0587832	0.16	0.0728461	0.180813	0.0194018	0.574508	0.0385131	0.342309	0.0885943	0.0721595
297	Fujian Province	Longyan City	Wuping County	2019	0.025	0.01	0.392857	0.0611074	0.051912	0.108464	0.0508342	0.0722861	0.150101	0.0896405	0.103943	0.00127574	0.32749	0.0478802	0.00996587	0.0724985	0.19	0.10223	0.185625	0.0169812	0.628494	0.0327665	0.316021	0.105206	0.0892476
298	Fujian Province	Longyan City	Wuping County	2020	0.025	0.01	0.428571	0.0608603	0.0267897	0.0808167	0.0623045	0.0846984	0.166006	0.104632	0.113827	0.00241227	0.366577	0.0588773	0.00856147	0.0873216	0.21	0.106022	0.187293	0.017912	0.628494	0.0398066	0.327323	0.113394	0.102469
299	Fujian Province	Longyan City	Wuping County	2021	0.025	0.01	0.428571	0.0618583	0.0301245	0.0854955	0.192779	0.0960612	0.185416	0.120409	0.119683	0.00418096	0.352005	0.0689446	0.00608213	0.096937	0.21	0.108431	0.142966	0.0162129	0.628494	0.0484403	0.253421	0.114484	0.11232
300	Fujian Province	Longyan City	Wuping County	2022	0.025	0.01	0.428571	0.0622795	0.0442419	0.0854955	0.0707769	0.0888132	0.214944	0.127464	0.124051	0.00130541	0.35892	0.0786155	0.00566505	0.105054	0.21	0.11084	0.100058	0.0216599	0.628494	0.0411799	0.170832	0.104681	0.115147
301	Fujian Province	Longyan City	Liancheng County	2018	0.025	0.01	0.178571	0.0731703	0.109271	0.265844	0.152503	0.0454662	0.11511	0.0570806	0.0797345	0.00238602	0.28992	0.024118	0.258159	0.0468954	0.07	0.0765158	0.0534364	0.0935665	0.586091	0.0802015	0.235096	0.107755	0.0683341
302	Fujian Province	Longyan City	Liancheng County	2019	0.025	0.01	0.25	0.0737055	0.101712	0.298029	0.180005	0.0541726	0.142518	0.0742694	0.0721777	0.00296684	0.335138	0.0318319	0.225592	0.0587174	0.11	0.109646	0.0786951	0.120664	0.638238	0.0873191	0.277202	0.14127	0.0884445
303	Fujian Province	Longyan City	Liancheng County	2020	0.025	0.01	0.25	0.0708236	0.10538	0.323125	0.108707	0.0661952	0.158	0.0888179	0.0787544	0.00563927	0.36419	0.0424837	0.217312	0.0733171	0.11	0.114741	0.0893118	0.0772256	0.656846	0.0950687	0.29087	0.150193	0.101616
304	Fujian Province	Longyan City	Liancheng County	2021	0.025	0.01	0.25	0.0713334	0.0695865	0.303417	0.12135	0.0722137	0.182065	0.102761	0.0809364	0.064248	0.357596	0.047816	0.203911	0.115794	0.11	0.117793	0.0752849	0.0980556	0.682799	0.109018	0.246462	0.159823	0.123973
305	Fujian Province	Longyan City	Liancheng County	2022	0.025	0.01	0.25	0.0754353	0.0596932	0.320147	0.161757	0.0683121	0.00473319	0.0276346	0.0826543	0.00403262	0.372017	0.0504616	0.471701	0.0806947	0.11	0.00308828	0.00272165	0.113845	0.682799	0.0865577	0.189899	0.0537436	0.0527291
306	Fujian Province	Sanming City	Sanyuan District	2018	0.025	0.01	0.178571	0.0548495	0.0829257	0.529137	0.261992	0.0643788	0.0838786	0.0574094	0.10386	0.000500825	0.0650795	0.0602958	0.164406	0.0609637	0.07	0.0798227	0.0249308	0.0228961	0.425492	0.0495318	0.0491779	0.0770928	0.064656
307	Fujian Province	Sanming City	Sanyuan District	2019	0.025	0.01	0.25	0.05522	0.25667	0.567135	0.274114	0.0546098	0.106669	0.0601163	0.120996	0.000840984	0.0847683	0.078694	0.120158	0.0807369	0.11	0.13872	0.0418107	0.0253832	0.478238	0.0484129	0.0656838	0.121063	0.0844463
308	Fujian Province	Sanming City	Sanyuan District	2020	0.025	0.01	0.25	0.0551788	0.135171	0.737275	0.278545	0.0538673	0.117551	0.0640702	0.132927	0.000643576	0.0895414	0.0881014	0.1206	0.0901419	0.11	0.139728	0.040961	0.0290498	0.523234	0.0535048	0.0692538	0.125485	0.0903787
309	Fujian Province	Sanming City	Sanyuan District	2021	0.025	0.01	0.303571	0.0598554	0.106825	0.416135	0.278676	0.0535435	0.475381	0.209957	0.133025	0.00112283	0.151193	0.140218	0.0361852	0.146357	0.14	0.333858	0.100561	0.0245041	0.523234	0.0514297	0.0746867	0.269517	0.207651
310	Fujian Province	Sanming City	Sanyuan District	2022	0.025	0.01	0.303571	0.0657671	0.0930414	0.20346	0.0805527	0.0549124	0.492154	0.217585	0.137303	0.00103155	0.213243	0.129789	0.0263544	0.141648	0.14	0.358947	0.0892098	0.0270429	0.523234	0.0540741	0.0556613	0.2879	0.214247
311	Fujian Province	Sanming City	Sha County	2018	0.05	0.0192308	0.142857	0.0407692	0.138173	0.219765	0.0860271	0.0912607	0.115343	0.0885286	0.100584	0.000609343	0.233522	0.0646915	0.0915707	0.0800953	0.07	0.133327	0.18161	0.0352429	0.337195	0.196008	0.238222	0.237145	0.127767
312	Fujian Province	Sanming City	Sha County	2019	0.05	0.0192308	0.178571	0.0410573	0.110271	0.235077	0.0861575	0.11274	0.125208	0.107276	0.0966051	0.000757685	0.271221	0.0837219	0.0707049	0.10194	0.09	0.183955	0.225161	0.0406554	0.384508	0.225371	0.252371	0.29829	0.15946
313	Fujian Province	Sanming City	Sha County	2020	0.05	0.0192308	0.178571	0.040975	0.20976	0.182476	0.0862878	0.0925792	0.13989	0.0994791	0.107243	0.0015439	0.28106	0.0658597	0.0669231	0.0860088	0.09	0.183325	0.218337	0.0252871	0.405683	0.316619	0.258278	0.359658	0.167991
314	Fujian Province	Sanming City	Sha County	2021	0.05	0.0192308	0.178571	0.0422694	0.46076	0.154686	0.0864181	0.135973	0.16123	0.138032	0.111535	0.00285729	0.287712	0.104306	0.0670395	0.124687	0.09	0.199808	0.212289	0.0327903	0.444099	0.375887	0.25146	0.411797	0.210763
315	Fujian Province	Sanming City	Sha County	2022	0.05	0.0192308	0.178571	0.0767093	0.211316	0.475117	0.0865485	0.117673	0.173313	0.130448	0.11089	0.0024465	0.296175	0.115374	0.0578111	0.135887	0.09	0.110911	0.0822328	0.0360654	0.444099	0.362516	0.170833	0.324517	0.1873
316	Fujian Province	Sanming City	Yong'an City	2018	0.075	0.0769231	0.357143	0.0617249	0.0975989	0.233801	0.102972	0.125363	0.203098	0.147763	0.0923187	0.00267472	0.282902	0.0949053	0.0442159	0.115039	0.23	0.247552	0.258159	0.0303081	0.478238	0.0605618	0.288182	0.234842	0.162604
317	Fujian Province	Sanming City	Yong'an City	2019	0.075	0.0961538	0.428571	0.0622601	0.10538	0.267688	0.103102	0.13608	0.186074	0.148167	0.0927044	0.0024465	0.316034	0.104401	0.0485471	0.127002	0.28	0.259281	0.225592	0.0354054	0.549941	0.0644197	0.310155	0.24431	0.169346
318	Fujian Province	Sanming City	Yong'an City	2020	0.075	0.0961538	0.464286	0.0620955	0.109493	0.349922	0.103233	0.156749	0.210078	0.172175	0.0997207	0.0129445	0.331575	0.122713	0.0394665	0.152895	0.3	0.25684	0.217312	0.0329799	0.608024	0.0678125	0.325131	0.244685	0.187713
319	Fujian Province	Sanming City	Yong'an City	2021	0.075	0.153846	0.464286	0.0625383	0.0968208	0.426769	0.103363	0.168362	0.23755	0.191385	0.10192	0.0253254	0.343081	0.133003	0.0296456	0.171878	0.33	0.280168	0.203911	0.040552	0.608024	0.0753018	0.293882	0.264654	0.207269
320	Fujian Province	Sanming City	Yong'an City	2022	0.075	0.153846	0.464286	0.0615795	0.0954869	0.420814	0.103493	0.154281	0.252829	0.187975	0.110435	0.00301705	0.636055	0.142665	0.0192217	0.192563	0.33	1	0.471701	0.0361614	0.608024	0.0720275	0.189882	0.801259	0.360996
321	Fujian Province	Sanming City	Mingxi County	2018	0.025	0.01	0.107143	0.0362404	0.0134504	0.232951	0.217675	0.0306011	0.02594	0.0104246	0.0864475	0.014428	0.14497	0.0109478	0.164534	0.0291836	0.03	0.0251632	0	0.0382373	0.337195	0.0166783	0.109473	0.0157675	0.0182297
322	Fujian Province	Sanming City	Mingxi County	2019	0.025	0.01	0.107143	0.0366933	0.0147843	0.218772	0.230709	0.0347015	0.0351295	0.0169912	0.0976584	0.0138574	0.158055	0.0145806	0.176916	0.0334839	0.03	0.0440144	0.00142415	0.0517612	0.337195	0.0179779	0.122398	0.0313846	0.0266181
323	Fujian Province	Sanming City	Mingxi County	2020	0.025	0.01	0.107143	0.0355817	0.0142285	0.231107	0.187304	0.0418924	0.0391538	0.0235509	0.0992875	0.0118023	0.166805	0.0209518	0.17647	0.0390962	0.03	0.0442115	0.00178843	0.0444279	0.337195	0.0199448	0.13692	0.0332178	0.0316302
324	Fujian Province	Sanming City	Mingxi County	2021	0.025	0.01	0.107143	0.037149	0.0313473	0.205444	0.21598	0.0497406	0.047741	0.0324486	0.105296	0.0188782	0.173614	0.0279051	0.163761	0.051005	0.03	0.0489358	0.000545308	0.0461664	0.337195	0.0327665	0.100895	0.0440085	0.0421463
325	Fujian Province	Sanming City	Mingxi County	2022	0.025	0.01	0.107143	0.0378184	0.0269008	0.188572	0.224192	0.0470971	0.0509063	0.0319258	0.106858	0.0179653	0.193653	0.0296429	0.134296	0.0538595	0.03	0.0501399	0.00203187	0.051574	0.337195	0.0270275	0.0556314	0.0394955	0.0416341
326	Fujian Province	Sanming City	Qingliu County	2018	0.01	0.153846	0	0.026977	0.038795	0.869417	0.286887	0.020923	0.0443149	0.0115722	0.0787765	0.000609343	0.166678	0.00237303	0.161908	0.0138509	0.04	0.0477251	0.0274212	0.038289	0.361762	0.027711	0.147475	0.0434141	0.0212514
327	Fujian Province	Sanming City	Qingliu County	2019	0.01	0.153846	0	0.028171	0.0712539	0.96824	0.286887	0.0263347	0.0493253	0.0173782	0.09925	0.000265874	0.189344	0.00716774	0.14328	0.0202656	0.04	0.0720901	0.0400787	0.0415025	0.425492	0.0207604	0.169662	0.0582857	0.0298275
328	Fujian Province	Sanming City	Qingliu County	2020	0.01	0.211538	0	0.0275123	0.0414629	0.978165	0.248957	0.0325452	0.0565027	0.0245444	0.109639	3.49174e-05	0.200714	0.0126702	0.147177	0.0264459	0.07	0.0737619	0.0545761	0.046159	0.478238	0.031675	0.170143	0.0683729	0.0375528
329	Fujian Province	Sanming City	Qingliu County	2021	0.01	0.211538	0	0.0278894	0.0356825	0.626684	0.249088	0.0382998	0.0667439	0.0325426	0.116243	0.00112283	0.208966	0.0177687	0.133411	0.0328136	0.07	0.0686219	0.0393808	0.0621996	0.478238	0.0425899	0.126405	0.0697555	0.0432711
330	Fujian Province	Sanming City	Qingliu County	2022	0.01	0.211538	0	0.0318894	0.0894842	0.154828	0.101668	0.0389224	0.0706908	0.0343706	0.10996	0.000814739	0.263825	0.0187852	0.0877666	0.0384202	0.07	0.0675208	0.0164074	0.0681735	0.478238	0.0355084	0.11427	0.0619286	0.0437035
331	Fujian Province	Sanming City	Ninghua County	2018	0.1	0.0384615	0.107143	0.0516793	0.0335705	0.327378	0.101668	0.0713507	0.0632029	0.0535787	0.0769918	0.000151765	0.213131	0.0470514	0.0758991	0.0609189	0.08	0.0585016	0.164534	0.0398526	0.425492	0.0179325	0.274505	0.0608091	0.0585968
332	Fujian Province	Sanming City	Ninghua County	2019	0.1	0.0384615	0.107143	0.0519675	0.0562472	0.41571	0.101668	0.0822872	0.103674	0.0776553	0.0882541	0	0.239568	0.0567411	0.0568459	0.0725308	0.08	0.0801912	0.176916	0.0240263	0.478238	0.038726	0.299747	0.0922452	0.0808421
333	Fujian Province	Sanming City	Ninghua County	2020	0.1	0.0384615	0.107143	0.0517205	0.0313473	0.46817	0.101668	0.09378	0.109824	0.0880553	0.0932731	0.000597932	0.249339	0.0669236	0.0592896	0.0836401	0.08	0.0821146	0.17647	0.0267671	0.478238	0.038726	0.303442	0.0938374	0.089158
334	Fujian Province	Sanming City	Ninghua County	2021	0.1	0.0384615	0.107143	0.0547567	0.0253446	0.575074	0.101668	0.105058	0.133293	0.105413	0.0947699	0.00839159	0.260813	0.0769154	0.0498268	0.0993665	0.08	0.0906906	0.163761	0.0331473	0.478238	0.0533727	0.279195	0.108336	0.105376
335	Fujian Province	Sanming City	Ninghua County	2022	0.1	0.0384615	0.107143	0.0591192	0.0369053	0.637743	0.101668	0.084761	0.143776	0.0958139	0.0969255	0.000506645	0.268332	0.0956154	0.0482673	0.113045	0.08	0.0957846	0.134296	0.035893	0.478238	0.039977	0.216943	0.0980665	0.103198
336	Fujian Province	Sanming City	Datian County	2018	0.175	0.192308	0.178571	0.0629189	0.0160071	0.324401	0.109489	0.0626369	0.0955223	0.0608109	0.101611	0.0149985	0.360994	0.0393311	0.10841	0.0760329	0.23	0.105235	0.0149107	0.0404313	0.536878	0.04975	0.232667	0.102504	0.0780408
337	Fujian Province	Sanming City	Datian County	2019	0.175	0.230769	0.214286	0.0634953	0.0175634	0.324401	0.126303	0.072154	0.0741385	0.0586025	0.113551	0.0129331	0.390257	0.0477632	0.104884	0.0854378	0.27	0.107195	0.0132082	0.0391065	0.536878	0.0497385	0.258078	0.104711	0.0808752
338	Fujian Province	Sanming City	Datian County	2020	0.175	0.230769	0.267857	0.0643598	0.705313	0.302283	0.129041	0.0804709	0.0889932	0.0706421	0.115877	0.0217309	0.407347	0.0551318	0.0988317	0.0997657	0.3	0.106827	0.0136571	0.0428273	0.536878	0.0567578	0.282167	0.110365	0.0920408
339	Fujian Province	Sanming City	Datian County	2021	0.175	0.288462	0.267857	0.0654697	0.0302357	0.241741	0.131648	0.0913028	0.104991	0.0843128	0.121148	0.0265235	0.422278	0.0647288	0.0911647	0.113473	0.33	0.115859	0.0127098	0.0433617	0.56247	0.0715798	0.281508	0.126998	0.106693
340	Fujian Province	Sanming City	Datian County	2022	0.175	0.288462	0.267857	0.0627615	0.0250111	0.206862	0.164103	0.0895831	0.111332	0.0857239	0.19443	0.0240131	0.38905	0.0786908	0.209913	0.122456	0.33	0.124276	0.148568	0.0329085	0.56247	0.0523793	0.252637	0.129664	0.110974
341	Fujian Province	Sanming City	Youxi County	2018	0.225	0.326923	0.142857	0.0979138	0.0230102	0.185453	0.268118	0.0979835	0.124966	0.0970888	0.0800688	0.0366792	0.400734	0.0706478	0.110965	0.123879	0.3	0.101991	0.0674283	0.0403402	0.706727	0.0277072	0.275655	0.0910196	0.105354
342	Fujian Province	Sanming City	Youxi County	2019	0.225	0.384615	0.142857	0.0982843	0.0192308	0.229264	0.290407	0.114515	0.107754	0.101409	0.0768181	0.0515134	0.45783	0.0852948	0.160947	0.152676	0.33	0.0754393	0.0431938	0.0530047	0.804469	0.0327447	0.285748	0.0740892	0.11196
343	Fujian Province	Sanming City	Youxi County	2020	0.225	0.423077	0.142857	0.0992312	0.021454	0.231391	0.290407	0.130462	0.118406	0.116693	0.080471	0.086796	0.477153	0.0994229	0.133296	0.190871	0.35	0.075463	0.0501513	0.0591634	0.826017	0.038726	0.305597	0.0797715	0.132349
344	Fujian Province	Sanming City	Youxi County	2021	0.225	0.576923	0.142857	0.099843	0.0182303	0.237204	0.277633	0.145478	0.14154	0.136436	0.0818196	0.206702	0.494409	0.112728	0.104312	0.282796	0.43	0.0831374	0.0497923	0.0451371	0.826017	0.0416075	0.293165	0.0863113	0.172573
345	Fujian Province	Sanming City	Youxi County	2022	0.225	0.634615	0.142857	0.100637	0.0703646	0.272934	0.28024	0.110945	0.155793	0.118627	0.0802997	0.0767315	0.506686	0.101525	0.00567864	0.188996	0.46	0.0874421	0.04204	0.0351789	0.826017	0.0333037	0.253336	0.0811963	0.132901
346	Fujian Province	Sanming City	Jiangle County	2018	0.2	0.0192308	0.125	0.038793	0.0256781	0.0833688	0.127868	0.0414915	0.0515281	0.02826	0.0808472	0.000609343	0.1399	0.0205965	0.18161	0.0291513	0.12	0.0661694	0.0758991	0.0359299	0.310488	0.0495318	0.192964	0.0774425	0.0424538
347	Fujian Province	Sanming City	Jiangle County	2019	0.2	0.0192308	0.178571	0.0392047	0.0218986	0.0928683	0.174661	0.0477876	0.071963	0.0409478	0.0691948	0.00165915	0.154091	0.0261748	0.225161	0.0364809	0.15	0.0718495	0.0568459	0.0976493	0.361762	0.0485493	0.180956	0.0809621	0.0509731
348	Fujian Province	Sanming City	Jiangle County	2020	0.2	0.0192308	0.178571	0.489363	0.0160071	0.108039	0.174661	0.055977	0.0809561	0.0502637	0.0746058	0.00267472	0.16233	0.0334305	0.218337	0.0448905	0.15	0.0726006	0.0592896	0.0280574	0.361762	0.0508306	0.197324	0.0815116	0.0576692
349	Fujian Province	Sanming City	Jiangle County	2021	0.2	0.0192308	0.178571	0.0404489	0.0144509	0.108039	0.145594	0.0638992	0.0915433	0.0599832	0.0777528	0.00436353	0.171153	0.0404494	0.212289	0.0535571	0.15	0.0802089	0.0498268	0.0512736	0.361762	0.0578598	0.164508	0.0905932	0.0669705
350	Fujian Province	Sanming City	Jiangle County	2022	0.2	0.0192308	0.178571	0.0577221	0.0138951	0.113427	0.126825	0.0624419	0.102487	0.0634519	0.0783595	0.00164774	0.179235	0.0347004	0.0822328	0.0469423	0.15	0.086566	0.0482673	0.034578	0.361762	0.0533027	0.154807	0.0909831	0.0662863
351	Fujian Province	Sanming City	Taining County	2018	0.075	0.0384615	0.0714286	0.0283357	0.0947088	0.209982	0.135819	0.024027	0.0509996	0.0161504	0.0616286	0.00241227	0.0904194	0.00512315	0.0303002	0.0109788	0.05	0.0383095	0.0194494	0.0243785	0.586091	0.0167915	0.120781	0.0269278	0.0175923
352	Fujian Province	Sanming City	Taining County	2019	0.075	0.0384615	0.125	0.0283357	0.0855936	0.212959	0.135297	0.0288382	0.0375462	0.0139473	0.0675644	0.00267472	0.103019	0.00938587	0.0463045	0.0163853	0.08	0.0400994	0.0172218	0.0207734	0.61843	0.0196577	0.133113	0.0303609	0.0194429
353	Fujian Province	Sanming City	Taining County	2020	0.075	0.0384615	0.125	0.0283768	0.0784793	0.143201	0.135428	0.0344813	0.0417499	0.0195045	0.0727886	0.0129444	0.106943	0.0143856	0.0444931	0.0282128	0.08	0.0405648	0.0200043	0.0200618	0.674389	0.0278111	0.139256	0.0367427	0.0273662
354	Fujian Province	Sanming City	Taining County	2021	0.075	0.0384615	0.125	0.028371	0.0629169	0.145895	0.135558	0.0395189	0.0463586	0.0248355	0.078225	0.0234426	0.112196	0.0188488	0.034404	0.0397853	0.08	0.0360786	0.0136327	0.0125315	0.674389	0.0289899	0.110581	0.0324105	0.0321537
355	Fujian Province	Sanming City	Taining County	2022	0.075	0.0384615	0.125	0.0319409	0.134171	0.152985	0.135688	0.0323538	0.0498958	0.0214016	0.0765195	0.00347348	0.116887	0.0156388	0.0412989	0.0241778	0.08	0.0307758	0.00795205	0.0212634	0.674389	0.0192921	0.0850098	0.0207523	0.0223771
356	Fujian Province	Sanming City	Jianning County	2018	0.05	0.192308	0.178571	0.0344289	0.0282348	0.404509	0.187696	0.0266254	0.0379723	0.0126742	0.107947	0.00130803	0.127071	0.00742532	0.180813	0.0157162	0.18	0.0458716	0.037511	0.0654919	0.493981	0.0267087	0.133021	0.0425982	0.0220885
357	Fujian Province	Sanming City	Jianning County	2019	0.05	0.211538	0.214286	0.0347994	0.0171187	0.461931	0.186522	0.0326302	0.0401299	0.0176878	0.103718	0.00267472	0.143313	0.0127455	0.185625	0.023181	0.21	0.0683546	0.0523471	0.0599637	0.536878	0.0186852	0.138268	0.0545951	0.0298986
358	Fujian Province	Sanming City	Jianning County	2020	0.05	0.269231	0.25	0.0353758	0.0168964	0.461931	0.199557	0.040501	0.0482635	0.0264119	0.10634	0.00381581	0.146917	0.0197189	0.187293	0.0309908	0.26	0.0701152	0.0541237	0.0521207	0.56247	0.0305726	0.151017	0.0644064	0.038716
359	Fujian Province	Sanming City	Jianning County	2021	0.05	0.288462	0.25	0.0376076	0.0165629	0.461931	0.202164	0.0468041	0.0526909	0.0325424	0.112582	0.00540193	0.153805	0.0253034	0.142966	0.0380315	0.27	0.0775974	0.0564703	0.0519828	0.56247	0.0414875	0.147947	0.07739	0.0471088
360	Fujian Province	Sanming City	Jianning County	2022	0.05	0.288462	0.25	0.0401141	0.0232325	0.470722	0.207247	0.0429752	0.0585392	0.0323163	0.127227	0.00233239	0.17297	0.0231693	0.100058	0.0356639	0.27	0.0819516	0.0431497	0.0479271	0.56247	0.0391927	0.153537	0.0779383	0.0463847
361	Fujian Province	Nanping City	Jianyang District	2018	0.05	0.0192308	0.178571	0.0511029	0.0162294	0.182476	0.100365	0.1048	0.0886822	0.0868568	0.0968197	0.000268042	0.325062	0.0766876	0.0249308	0.0995403	0.09	0.094262	0.161908	0.00332187	0.310488	0.0424806	0.252842	0.101237	0.0959861
362	Fujian Province	Nanping City	Jianyang District	2019	0.05	0.0192308	0.232143	0.0512676	0.0194531	0.134836	0.100365	0.129204	0.139059	0.124154	0.0803293	0.000103839	0.353857	0.0983086	0.0418107	0.12291	0.12	0.0996662	0.14328	0.0073751	0.405683	0.0446636	0.270308	0.105921	0.120069
363	Fujian Province	Nanping City	Jianyang District	2020	0.05	0.0192308	0.285714	0.0522557	0.0162294	0.166738	0.100365	0.157145	0.163379	0.153254	0.0848245	4.33615e-05	0.350368	0.123064	0.040961	0.146545	0.15	0.0977709	0.147177	0.00833793	0.405683	0.0507215	0.302715	0.110321	0.140855
364	Fujian Province	Nanping City	Jianyang District	2021	0.05	0.0192308	0.285714	0.0525655	0.0125611	0.180916	0.100365	0.176011	0.178379	0.172319	0.116645	0.00130541	0.397131	0.13978	0.100561	0.167664	0.15	0.090007	0.133411	0.0376635	0.461643	0.0634373	0.300565	0.113226	0.156345
365	Fujian Province	Nanping City	Jianyang District	2022	0.05	0.0192308	0.285714	0.0532565	0.0200089	0.127322	0.100365	0.186039	0.17566	0.178064	0.113375	0.000620754	0.417291	0.132307	0.0892098	0.161754	0.15	0.100226	0.0877666	0.0432755	0.461643	0.0549885	0.166846	0.10606	0.154725
366	Fujian Province	Nanping City	Yanping District	2018	0.025	0.01	0.267857	0.0818161	0.0240107	0.13994	0.0217675	0.082083	0.218675	0.124369	0.092941	0.00358759	0.253416	0.0683318	0.683009	0.0872955	0.12	0.171051	0.164406	0.0866002	0.281235	0.0287819	0.19533	0.14824	0.120049
367	Fujian Province	Nanping City	Yanping District	2019	0.025	0.01	0.321429	0.0818161	0.030458	0.146321	0.0217675	0.0905589	0.289501	0.159128	0.0833183	0.002863	0.302837	0.0785869	0.77447	0.101105	0.15	0.166559	0.120158	0.0826479	0.361762	0.0378419	0.220786	0.148401	0.138692
368	Fujian Province	Nanping City	Yanping District	2020	0.025	0.01	0.375	0.0805398	0.0369053	0.15738	0.0217675	0.893199	0.324246	0.723452	0.087155	0.00426084	0.335552	0.0604747	0.459161	0.0873376	0.18	0.156872	0.1206	0.070503	0.361762	0.0385121	0.249049	0.142563	0.360191
369	Fujian Province	Nanping City	Yanping District	2021	0.025	0.01	0.375	0.0804589	0.0319031	0.142776	0.0217675	1	0.345092	0.805164	0.0743825	0.0106624	0.346888	0.091361	0.498061	0.122393	0.18	0.159092	0.0361852	0.0805031	0.361762	0.0546115	0.20765	0.146988	0.405993
370	Fujian Province	Nanping City	Yanping District	2022	0.025	0.01	0.375	0.0813787	0.0375723	0.257763	0.0217675	0.930966	0.370152	0.768135	0	0.0721672	0.362699	0.0777397	0.243272	0.15035	0.18	0.157901	0.0263544	0.0905845	0.361762	0.0413051	0.155438	0.134498	0.396864
371	Fujian Province	Nanping City	Shaowu City	2018	0.01	0.01	0.214286	0.0588018	0.0202312	0.168723	0.183003	0.106994	0.146854	0.112165	0.101194	0.0802575	0.232212	0.0786313	0.0958489	0.144977	0.08	0.116392	0.0915707	0.0251098	0.586091	0.050716	0.26135	0.118166	0.125925
372	Fujian Province	Nanping City	Shaowu City	2019	0.01	0.01	0.25	0.0599958	0.0160071	0.168297	0.203728	0.121152	0.132607	0.116053	0.10091	0.0998877	0.258908	0.0911752	0.116614	0.172165	0.1	0.109275	0.0707049	0.0363978	0.61843	0.042579	0.268852	0.106379	0.133244
373	Fujian Province	Nanping City	Shaowu City	2020	0.01	0.0192308	0.25	0.0602016	0.0283459	0.259606	0.216893	0.138322	0.146015	0.133344	0.112966	0.115415	0.250831	0.106387	0.0974085	0.19623	0.11	0.0986877	0.0669231	0.0427387	0.674389	0.0546072	0.293469	0.107839	0.148595
374	Fujian Province	Nanping City	Shaowu City	2021	0.01	0.0192308	0.285714	0.0598879	0.0797021	0.218063	0.221585	0.153898	0.162841	0.150903	0.115225	0.102463	0.283016	0.120187	0.0837205	0.204054	0.13	0.100017	0.0670395	0.0381068	0.690984	0.060534	0.323139	0.113871	0.159938
375	Fujian Province	Nanping City	Shaowu City	2022	0.01	0.0192308	0.285714	0.0637897	0.0249	0.153552	0.244004	0.137421	0.173655	0.143993	0.116912	0.00278883	0.30751	0.107868	0.0759172	0.129833	0.13	0.107641	0.0578111	0.0432016	0.690984	0.0495458	0.270119	0.109199	0.131272
376	Fujian Province	Nanping City	Wuyishan City	2018	0.05	0.0769231	0.321429	0.0446803	0.673855	0.306962	0.426747	0.0943152	0.119945	0.0928893	0.0900896	0.0018634	0.213365	0.0673977	0.012999	0.0817561	0.2	0.0635943	0.0351028	0.0113742	0.930772	0.436617	0.253805	0.339647	0.158395
377	Fujian Province	Nanping City	Wuyishan City	2019	0.05	0.0769231	0.392857	0.0450509	0.792574	0.336736	0.399505	0.10869	0.133942	0.108509	0.0993984	0.00229702	0.234863	0.0801334	0.0206552	0.0962632	0.24	0.0730367	0.035088	0.017156	0.96237	0.513021	0.255981	0.399253	0.18597
378	Fujian Province	Nanping City	Wuyishan City	2020	0.05	0.115385	0.464286	0.0452156	0.654847	0.397136	0.399505	0.123611	0.145797	0.123548	0.108457	0.00175842	0.242279	0.0933534	0.0206505	0.109373	0.3	0.0654601	0.0312944	0.0168901	0.987962	0.545776	0.276943	0.416762	0.201218
379	Fujian Province	Nanping City	Wuyishan City	2021	0.05	0.134615	0.464286	0.0466685	0.666185	0.482773	0.399505	0.13643	0.169072	0.141882	0.114412	0.0141997	0.257451	0.104711	0.0172873	0.129752	0.31	0.0655959	0.0239451	0.01624	1	0.642974	0.227022	0.481076	0.233134
380	Fujian Province	Nanping City	Wuyishan City	2022	0.075	0.134615	0.464286	0.0494077	0.613273	0.548561	0.450991	0.136017	0.180345	0.146231	0.108223	0.00347348	0.280881	0.0965132	0.00747566	0.116936	0.32	0.747674	0.227058	0.0180376	1	0.486643	0.201937	0.883122	0.341718
381	Fujian Province	Nanping City	Jian'ou City	2018	0.025	0.0384615	0.428571	0.0965963	0.053357	0.177655	0.080683	0.141806	0.153523	0.138727	0.102679	0.00130541	0.440342	0.109474	0.0534364	0.142104	0.23	0.0998507	0.0958489	0.0385697	0.310488	0.0115689	0.332231	0.0828626	0.125937
382	Fujian Province	Nanping City	Jian'ou City	2019	0.025	0.0384615	0.482143	0.0968433	0.0583593	0.19396	0.080683	0.169514	0.169062	0.164076	0.097316	0.00159068	0.473101	0.134023	0.0786951	0.168948	0.26	0.111802	0.116614	0.0465506	0.405683	0.015903	0.345307	0.0969876	0.148959
383	Fujian Province	Nanping City	Jian'ou City	2020	0.025	0.0769231	0.553571	0.0968022	0.0728101	0.21466	0.080683	0.198583	0.181474	0.189086	0.100061	0.00267472	0.486102	0.159777	0.0893118	0.195741	0.32	0.0906915	0.0974085	0.0489564	0.405683	0.0196577	0.347468	0.0828691	0.164024
384	Fujian Province	Nanping City	Jian'ou City	2021	0.025	0.0769231	0.589286	0.0986168	0.0610271	0.202467	0.080683	0.21799	0.196236	0.208411	0.107504	0.00528782	0.522654	0.176972	0.0752849	0.217299	0.34	0.0928856	0.0837205	0.0569693	0.405683	0.0268179	0.306556	0.0869367	0.180086
385	Fujian Province	Nanping City	Jian'ou City	2022	0.025	0.0769231	0.589286	0.0978205	0.065807	0.268255	0.080683	0.182775	0.20456	0.187703	0.00332198	0.00210417	0.538904	0.154592	0.00272165	0.194989	0.34	0.0932992	0.0759172	0.0619829	0.405683	0.0166062	0.294368	0.0792758	0.162224
386	Fujian Province	Nanping City	Shunchang County	2018	0.025	0.0384615	0.357143	0.0383401	0.014562	0.242734	0.402503	0.0583108	0.0772406	0.0504624	0.118103	0.000276144	0.149398	0.0354982	0.049328	0.0442064	0.19	0.038229	0.049328	0.030121	0.536878	0.00219433	0.1736	0.0215557	0.0409584
387	Fujian Province	Nanping City	Shunchang County	2019	0.025	0.0384615	0.428571	0.0413455	0.0200089	0.242025	0.402503	0.0682838	0.0693279	0.0540663	0.10288	0.000495234	0.16501	0.0443342	0.0601494	0.0542797	0.23	0.0472122	0.0601494	0.0343441	0.586091	0.00279967	0.187378	0.0300461	0.0480951
388	Fujian Province	Nanping City	Shunchang County	2020	0.025	0.0384615	0.428571	0.040481	0.0163406	0.248547	0.402503	0.0843806	0.0773805	0.0683906	0.117843	0.000516914	0.179633	0.0585957	0.0567786	0.0693944	0.23	0.0355022	0.0567786	0.0298058	0.586091	0.00338285	0.223826	0.0229481	0.0569203
389	Fujian Province	Nanping City	Shunchang County	2021	0.05	0.0384615	0.428571	0.0409035	0.014562	0.197221	0.402503	0.0943475	0.0916454	0.0810321	0.124184	0.000689219	0.172239	0.0674264	0.0530656	0.0774106	0.24	0.0394299	0.0530656	0.0231251	0.597254	0.00536947	0.208869	0.0260391	0.0655299
390	Fujian Province	Nanping City	Shunchang County	2022	0.05	0.0384615	0.428571	0.0566776	0.0228991	0.242875	0.402503	0.0901843	0.100792	0.0819378	0.128138	0.000848972	0.171678	0.0545638	0.0480804	0.0650041	0.24	0.0410334	0.0480804	0.0270503	0.597254	0.00307254	0.190001	0.0246141	0.0613917
391	Fujian Province	Nanping City	Pucheng County	2018	0.025	0.01	0.214286	0.0707824	0.0403513	0.274777	0.402503	0.104479	0.0859928	0.085706	0.0791992	0.000494093	0.295589	0.0764032	0.037511	0.0968207	0.09	0.0477388	0.201473	0.00827883	0.523234	0.317438	0.293776	0.261503	0.138898
392	Fujian Province	Nanping City	Pucheng County	2019	0.025	0.01	0.267857	0.0705354	0.0421298	0.431731	0.119265	0.122523	0.0927156	0.100762	0.0654174	0.00163633	0.313309	0.0923892	0.0523471	0.114603	0.12	0.050764	0.165769	0.00945097	0.56247	0.306491	0.31968	0.254259	0.148862
393	Fujian Province	Nanping City	Pucheng County	2020	0.025	0.01	0.321429	0.0700414	0.0374611	0.438962	0.119917	0.142196	0.102938	0.118425	0.071493	0.00180977	0.353749	0.109819	0.0541237	0.135154	0.15	0.048999	0.165669	0.013157	0.61843	0.252167	0.324136	0.215952	0.152213
394	Fujian Province	Nanping City	Pucheng County	2021	0.025	0.01	0.321429	0.0706373	0.0492441	0.384943	0.129041	0.157272	0.116401	0.134248	0.070748	0.00682829	0.363561	0.123177	0.0564703	0.1522	0.15	0.0455003	0.136354	0.0118199	0.628494	0.422238	0.300023	0.326858	0.194884
395	Fujian Province	Nanping City	Pucheng County	2022	0.025	0.01	0.321429	0.0755536	0.0532459	0.339855	0.131648	0.128322	0.133936	0.121559	0.0720595	0.000506645	0.454978	0.106918	0.0431497	0.140397	0.15	0	0.0203711	0.0240978	0.628494	0.385336	0.282161	0.258715	0.167029
396	Fujian Province	Nanping City	Guangze County	2018	0.025	0.115385	0.357143	0.0333996	0.0174522	0.360839	0.0680396	0.027607	0.0231884	0.00723599	0.102092	0.000544186	0.361495	0.00829497	0.246032	0.0366665	0.23	0.0222748	0.0303002	0.0392469	0.281235	0.00775939	0.122704	0.0106058	0.0179961
397	Fujian Province	Nanping City	Guangze County	2019	0.025	0.115385	0.410714	0.034223	0.0272343	0.175103	0.076903	0.0363334	0.0336065	0.0174142	0.101422	0.000504362	0.387718	0.0160265	0.299286	0.0464351	0.26	0.0288117	0.0463045	0.045243	0.281235	0.00696359	0.15212	0.0174581	0.0272316
398	Fujian Province	Nanping City	Guangze County	2020	0.025	0.153846	0.482143	0.0337702	0.0226767	0.24004	0.175443	0.045117	0.0384076	0.025459	0.104325	0.00909906	0.396707	0.0238087	0.311887	0.0603204	0.32	0.0275467	0.0444931	0.0440167	0.337195	0.00983431	0.158943	0.0185873	0.0353891
399	Fujian Province	Nanping City	Guangze County	2021	0.025	0.153846	0.482143	0.0341583	0.0222321	0.34184	0.169708	0.0512975	0.0437399	0.0319091	0.116068	0.0160255	0.417514	0.0292846	0.291847	0.0719316	0.32	0.0251747	0.034404	0.0631082	0.337195	0.0111114	0.122623	0.0161659	0.0411688
400	Fujian Province	Nanping City	Guangze County	2022	0.025	0.153846	0.482143	0.0422208	0.0178968	0.327662	0.170751	0.0437464	0.0449368	0.0272167	0.117176	0.00176185	0.439863	0.02557	0.258584	0.0610758	0.32	0.0270069	0.0412989	0.0599637	0.337195	0.0100105	0.140346	0.0178832	0.0361539
401	Fujian Province	Nanping City	Songxi County	2018	0.175	0.0192308	0.321429	0.0228188	0.0177857	0.257479	0.116006	0.0268413	0.0184003	0.0047359	0.103776	0.00237564	0.0885132	0.00761664	0.201473	0.0132032	0.22	0.0136017	0.010488	0.0288897	0.361762	0.0167915	0.142323	0.00929766	0.00885325
402	Fujian Province	Nanping City	Songxi County	2019	0.175	0.0192308	0.410714	0.0229012	0.0223433	0.273359	0.116006	0.0355319	0.0362606	0.0179993	0.104569	0.0024578	0.0990686	0.0153164	0.165769	0.0216429	0.27	0.0230365	0.00996587	0.0369494	0.425492	0.0186961	0.116645	0.0166746	0.0190382
403	Fujian Province	Nanping City	Songxi County	2020	0.175	0.0192308	0.410714	0.023107	0.0264562	0.273359	0.116006	0.0451796	0.0399777	0.0261324	0.108801	0.00419123	0.0999824	0.0238641	0.165669	0.0311244	0.27	0.0191125	0.00856147	0.0348046	0.478238	0.0207274	0.132859	0.0156679	0.0251823
404	Fujian Province	Nanping City	Songxi County	2021	0.175	0.0192308	0.410714	0.0237768	0.0243442	0.283425	0.116006	0.0508562	0.046745	0.0327916	0.117493	0.00545898	0.103336	0.0288935	0.136354	0.0371109	0.27	0.0198088	0.00608213	0.0346445	0.478238	0.0312482	0.0979848	0.0218401	0.0315573
405	Fujian Province	Nanping City	Songxi County	2022	0.175	0.0192308	0.410714	0.0289224	0.0518008	0.328654	0.116006	0.0468293	0.0510882	0.0318344	0.0946727	0.00278883	0.115783	0.0264131	0.0203711	0.0340756	0.27	0.0210851	0.00566505	0.0413597	0.478238	0.0221912	0.0883322	0.0163646	0.0286529
406	Fujian Province	Nanping City	Zhenghe County	2018	0.175	0.615385	0.785714	0.0472329	0.0195643	0.422232	0.157977	0.0349225	0.0229552	0.0122181	0.0952027	0.436164	0.122561	0.0147765	0.365794	0.303576	0.79	0.017461	0.012999	0.036942	0.405683	0.0179762	0.128568	0.0128615	0.10905
407	Fujian Province	Nanping City	Zhenghe County	2019	0.175	0.692308	0.875	0.0472741	0.0104491	0.430455	0.158107	0.0459741	0.0446344	0.0286523	0.085022	0.340437	0.135688	0.024568	0.323007	0.252327	0.88	0.030837	0.0206552	0.0427411	0.405683	0.019776	0.145742	0.0252752	0.102132
408	Fujian Province	Nanping City	Zhenghe County	2020	0.175	0.769231	0.946429	0.0471094	0.365051	0.288671	0.158238	0.0575096	0.0498647	0.0387865	0.0885389	0.465844	0.144233	0.0347884	0.36538	0.344055	0.96	0.0265892	0.0206505	0.0470578	0.461643	0.0239254	0.170721	0.0261674	0.136854
409	Fujian Province	Nanping City	Zhenghe County	2021	0.175	0.846154	0.946429	0.0467106	0.068586	0.314476	0.158368	0.0654198	0.0577159	0.0473075	0.0896579	1	0.168175	0.0417967	0.421704	0.698281	1	0.0252891	0.0172873	0.0531845	0.461643	0.0278111	0.162856	0.0275249	0.258013
410	Fujian Province	Nanping City	Zhenghe County	2022	0.175	0.846154	0.946429	0.0646606	0.0525789	0.417553	0.158498	0.0626191	0.0616328	0.0470212	0.112339	0.619891	0.195433	0.0404645	0.361115	0.453645	1	0.0259925	0.00747566	0.0452233	0.461643	0.0508252	0.0609629	0.0388175	0.179975
411	Fujian Province	Zhangzhou City	Longwen District	2018	0.01	0.0192308	0.0535714	0.113065	0.0320142	0.123494	0.088634	0.0329138	0.115747	0.0486304	0.0810636	0.00176185	0.337007	0.0594836	0.0274212	0.0848897	0	0.0985238	0.0385639	0.0203376	0.212746	0.217294	0.125086	0.209856	0.105719
412	Fujian Province	Zhangzhou City	Longwen District	2019	0.01	0.0192308	0.0535714	0.118417	0.209871	0.126046	0.088634	0.0222109	0.118523	0.0425016	0.0689827	0.00153363	0.336978	0.0598687	0.0400787	0.0851127	0	0.124185	0.0351421	0.0230807	0.212746	0.20747	0.112718	0.221009	0.106402
413	Fujian Province	Zhangzhou City	Longwen District	2020	0.01	0.0192308	0.0535714	0.108947	0.0463539	0.106621	0.088634	0.0233773	0.121701	0.0445268	0.073228	0.0013967	0.336944	0.0608102	0.0545761	0.0859333	0	0.0615689	0.0184525	0.0202317	0.310488	0.207503	0.118409	0.174463	0.0946313
414	Fujian Province	Zhangzhou City	Longwen District	2021	0.01	0.0192308	0.0535714	0.0724758	0.033904	0.0696158	0.088634	0.0270631	0.123959	0.0479553	0.0831759	0.00332514	0.37267	0.0701358	0.0393808	0.0993537	0	0.0626966	0.0165825	0.0193698	0.310488	0.218167	0.115318	0.182302	0.102626
415	Fujian Province	Zhangzhou City	Longwen District	2022	0.01	0.0192308	0.0535714	0.122697	0.0307915	0.107472	0.088634	0.0127555	0.13621	0.043171	0.0833994	0.001755	0.366308	0.0787857	0.0164074	0.106159	0	0.0667232	0.0040609	0.0212881	0.310488	0.238646	0.0903182	0.197348	0.107107
416	Fujian Province	Zhangzhou City	Xiangcheng District	2018	0.075	0.0576923	0.357143	0.143119	0.01245	0.199348	0.117961	0.00201358	0.121903	0.0300024	0.090255	0.00136246	0.105017	0.0598262	0.0385639	0.0645757	0.22	0.173545	0.0267872	0.0207931	0	0.137397	0.210345	0.211591	0.0919537
417	Fujian Province	Zhangzhou City	Xiangcheng District	2019	0.075	0.0576923	0.357143	0.143119	0.0133393	0.15185	0.117961	0.00367387	0.12543	0.0325645	0.0817567	0.00147543	0.139152	0.0531249	0.0351421	0.0611568	0.22	0.241847	0.0409154	0.0332975	0	0.158681	0.234375	0.278166	0.110248
418	Fujian Province	Zhangzhou City	Xiangcheng District	2020	0.075	0.0769231	0.357143	0.125827	0.018675	0.281015	0.117961	0.000869396	0.136843	0.0353551	0.111579	0.00128145	0.15527	0.054831	0.0184525	0.0641006	0.23	0.219273	0.0374031	0.0296137	0	0.163745	0.248113	0.265425	0.108829
419	Fujian Province	Zhangzhou City	Xiangcheng District	2021	0.075	0.0769231	0.446429	0.125559	0.0166741	0.284843	0.117961	0	0.132497	0.0329842	0.109857	0.0029018	0.180448	0.0598887	0.0165825	0.0722604	0.28	0.250799	0.0351428	0.0277545	0	0.185084	0.218462	0.3015	0.120542
420	Fujian Province	Zhangzhou City	Xiangcheng District	2022	0.075	0.0769231	0.446429	0.127163	0.0481325	0.248263	0.117961	0.00261169	0.723598	0.276343	0.0570362	0.0015108	0.0776087	0.0640696	0.0040609	0.0663736	0.28	0.376824	0.0424961	0.0292049	0	0.141475	0.177321	0.361797	0.233432
421	Fujian Province	Zhangzhou City	Longhai City	2018	0.025	0.01	0.160714	0.0534497	0.0383504	0.137955	0.111053	0.297814	0.520665	0.395684	0.0821745	0.0035294	0.687223	0.247695	0	0.299137	0.06	0.487596	0.683009	0.0187936	0.171762	0	0.77938	0.420692	0.374959
422	Fujian Province	Zhangzhou City	Longhai City	2019	0.025	0.01	0.214286	0.0530791	0.0289017	0.139373	0.124739	0.363195	0.572651	0.461743	0.0750967	0.00414559	0.746498	0.305622	0.00142415	0.36086	0.09	0.643144	0.77447	0.0227877	0.171762	0.000398284	0.757642	0.540385	0.455126
423	Fujian Province	Zhangzhou City	Longhai City	2020	0.025	0.01	0.214286	0.0517205	0.0354602	0.14703	0.124088	0.415695	0.605824	0.511288	0.0785507	0.0030102	0.754188	0.352137	0.00178843	0.405862	0.09	0.636197	0.459161	0.0165601	0.171762	0.000528171	0.439685	0.496839	0.477992
424	Fujian Province	Zhangzhou City	Longhai City	2021	0.025	0.01	0.214286	0.0488305	0.0753668	0.176521	0.144812	0.458593	0.595282	0.536416	0.0828756	0.0020243	0.76291	0.390144	0.000545308	0.44281	0.09	0.795035	0.498061	0.0122533	0.171762	0.00153234	0.400774	0.614029	0.532746
425	Fujian Province	Zhangzhou City	Longhai City	2022	0.025	0.01	0.214286	0.0493412	0.0424633	0.14547	0.164234	0.448248	0.0180334	0.293401	0.0833791	0.00666854	0.542682	0.436293	0.00203187	0.471164	0.09	0.418078	0.243272	0.00800796	0.171762	0.000956471	0.382481	0.31893	0.362568
426	Fujian Province	Zhangzhou City	Yunxiao County	2018	0.025	0.01	0.321429	0.022366	0.12072	0.173543	0.0815954	0.0860347	0.118172	0.0860766	0.114559	0.00353042	0.32992	0.0600613	0.0742913	0.0859699	0.15	0.0970494	0.0442159	0.0429184	0.461643	0.0873409	0.261891	0.126048	0.0980305
427	Fujian Province	Zhangzhou City	Yunxiao County	2019	0.025	0.01	0.410714	0.0225306	0.134171	0.161775	0.0815954	0.0995428	0.136776	0.102939	0.121451	0.0018585	0.329929	0.0720293	0.0798807	0.0964836	0.2	0.11604	0.0485471	0.0499709	0.461643	0.0927984	0.240639	0.143318	0.113088
428	Fujian Province	Zhangzhou City	Yunxiao County	2020	0.025	0.0384615	0.464286	0.0230659	0.18775	0.153268	0.0895464	0.113891	0.129085	0.109652	0.13682	0.00414673	0.342612	0.0847412	0.0630489	0.111392	0.25	0.090172	0.0394665	0.0386411	0.461643	0.0941669	0.263431	0.125281	0.115751
429	Fujian Province	Zhangzhou City	Yunxiao County	2021	0.025	0.0384615	0.464286	0.0236609	0.177523	0.257479	0.111575	0.125424	0.135344	0.120157	0.130892	0.00644032	0.40445	0.0949594	0.0503142	0.128208	0.25	0.0849284	0.0296456	0.0214703	0.461643	0.109051	0.228396	0.128953	0.126575
430	Fujian Province	Zhangzhou City	Yunxiao County	2022	0.025	0.0384615	0.464286	0.0249588	0.175634	0.24642	0.152503	0.0976099	0.13291	0.100111	0.129603	0.00427225	0.380399	0.105093	0.0466092	0.134509	0.25	0.0681594	0.0192217	0.0287124	0.461643	0.0993466	0.190629	0.108078	0.114808
431	Fujian Province	Zhangzhou City	Zhangpu County	2018	0.025	0.0576923	0.464286	0.0579372	0.0629169	0.137672	0.0251564	0.175453	0.274204	0.211072	0.0981161	0.00420264	0.71304	0.139285	0.654169	0.19682	0.26	0.167463	0.138198	0.0997572	0.574508	0.0713615	0.505622	0.185184	0.201519
432	Fujian Province	Zhangzhou City	Zhangpu County	2019	0.025	0.0576923	0.553571	0.0589665	0.075478	0.140224	0.0252868	0.211961	0.368355	0.274578	0.0931541	0.0024465	0.790852	0.17163	0.8039	0.233858	0.31	0.181499	0.150113	0.12992	0.574508	0.0734397	0.596414	0.202306	0.244139
433	Fujian Province	Zhangzhou City	Zhangpu County	2020	0.025	0.0576923	0.625	0.0720587	0.0780347	0.146037	0.0254171	0.240674	0.370463	0.295123	0.0948179	0.00267472	0.841396	0.19707	0.982459	0.263091	0.35	0.149792	0.135815	0.142828	0.61843	0.080076	0.669052	0.185994	0.257606
434	Fujian Province	Zhangzhou City	Zhangpu County	2021	0.025	0.0961538	0.625	0.0723435	0.0628057	0.146037	0.0245047	0.273233	0.390991	0.325822	0.0926807	0.00540193	0.931678	0.225917	1	0.300733	0.37	0.216731	0.156074	0.130575	0.61843	0.0833623	0.584046	0.234654	0.295905
435	Fujian Province	Zhangzhou City	Zhangpu County	2022	0.025	0.0961538	0.625	0.0394502	0.0589151	0.146037	0.0331074	0.21445	0.0291113	0.13764	1	0.00403262	1	0.214548	0.90365	0.294839	0.37	0.261047	0.165069	0.157702	0.61843	0.0760479	0.511624	0.260573	0.225193
436	Fujian Province	Zhangzhou City	Zhao'an County	2018	0.075	0.0384615	0.678571	0.0414279	0.0573588	0.556784	0.289625	0.0811061	0.154223	0.0976342	0.0918414	0.00186911	0.43542	0.0556946	0.190085	0.0899373	0.39	0.112002	0.111445	0.0514189	0.0684889	0.0375188	0.36232	0.112381	0.100232
437	Fujian Province	Zhangzhou City	Zhao'an County	2019	0.075	0.0384615	0.678571	0.0422513	0.123499	0.525592	0.31804	0.0931352	0.13044	0.0961859	0.0758428	0.00209276	0.47246	0.0663522	0.24283	0.103661	0.39	0.130199	0.0968766	0.057314	0.0684889	0.0385994	0.26138	0.121384	0.106681
438	Fujian Province	Zhangzhou City	Zhao'an County	2020	0.075	0.0384615	0.678571	0.0434864	0.0466874	0.427619	0.366137	0.107387	0.131961	0.106528	0.0783369	0.00267472	0.518419	0.0789788	0.269387	0.120308	0.39	0.127311	0.103319	0.0551938	0.171762	0.0398059	0.314261	0.122629	0.116713
439	Fujian Province	Zhangzhou City	Zhao'an County	2021	0.075	0.0384615	0.75	0.0439557	0.0559137	0.418829	0.46585	0.122256	0.140094	0.120085	0.0822104	0.00757456	0.576662	0.0921526	0.259062	0.141357	0.43	0.157401	0.101632	0.0610767	0.171762	0.0447729	0.269715	0.146154	0.135654
440	Fujian Province	Zhangzhou City	Zhao'an County	2022	0.075	0.0384615	0.75	0.0533178	0.0520231	0.427478	0.0735141	0.139155	0.157394	0.138579	0.000778884	0.00518512	0.564459	0.0881964	0.192088	0.134907	0.43	0.169503	0.103604	0.0619656	0.171762	0.0407411	0.179127	0.148831	0.141718
441	Fujian Province	Zhangzhou City	Nanjing County	2018	0.025	0.0384615	0.660714	0.0727998	0.0377946	0.0646533	0.0175965	0.0753914	0.145517	0.0898614	0.0903554	0.00153363	0.55333	0.0506315	0.0674283	0.0951778	0.36	0.142511	0.110965	0.0350361	0.656846	0.69351	0.250682	0.580215	0.228083
442	Fujian Province	Zhangzhou City	Nanjing County	2019	0.025	0.0384615	0.928571	0.0731703	0.0532459	0.0646533	0.0233316	0.0834106	0.16946	0.105152	0.0910768	0.00191007	0.650837	0.0577364	0.0431938	0.110873	0.51	0.178	0.160947	0.0343367	0.682799	0.763911	0.255824	0.658574	0.2611
443	Fujian Province	Zhangzhou City	Nanjing County	2020	0.025	0.0384615	1	0.073582	0.0421298	0.0941443	0.0234619	0.097654	0.16212	0.111921	0.0953071	0.00267472	0.707452	0.0703559	0.0501513	0.128568	0.55	0.14695	0.133296	0.0312685	0.698956	0.7732	0.267756	0.640556	0.264714
444	Fujian Province	Zhangzhou City	Nanjing County	2021	0.025	0.0384615	1	0.0736061	0.0680302	0.18999	0.0636079	0.109623	0.175686	0.12573	0.10118	0.00533232	0.702183	0.0809601	0.0497923	0.140095	0.55	0.159559	0.104312	0.0330316	0.756225	1	0.204474	0.80071	0.318351
445	Fujian Province	Zhangzhou City	Nanjing County	2022	0.025	0.0384615	1	0.0609064	0.150622	0.200198	0.0573514	0.107267	0.188703	0.129469	0.104369	0.00256061	0.762143	0.0838229	0.04204	0.146346	0.55	0.00816124	0.00567864	0.037991	0.775216	0.960259	0.166962	0.654413	0.281512
446	Fujian Province	Zhangzhou City	Pinghe County	2018	0.3	0.0384615	0.0714286	0.0573197	0.0566919	0.489862	0.107404	0.108817	0.145408	0.112925	0.102711	0.00153363	0.41055	0.0802458	0.0194494	0.111318	0.14	0.0672239	0.0742913	0.0130166	0.248897	0.0387282	0.329733	0.0751516	0.103198
447	Fujian Province	Zhangzhou City	Pinghe County	2019	0.3	0.0384615	0.0714286	0.0573197	0.053357	0.299163	0.107534	0.119047	0.192611	0.139156	0.0858361	0.00133964	0.479525	0.0893095	0.0172218	0.126035	0.14	0.0803907	0.0798807	0.0169566	0.337195	0.0367395	0.344777	0.0844929	0.121237
448	Fujian Province	Zhangzhou City	Pinghe County	2020	0.3	0.0384615	0.0714286	0.0599958	0.0634727	0.269247	0.107664	0.134134	0.198668	0.151965	0.0895701	0.00280024	0.441056	0.102676	0.0200043	0.136547	0.14	0.0578407	0.0630489	0.0187936	0.337195	0.038726	0.322023	0.0673308	0.125146
449	Fujian Province	Zhangzhou City	Pinghe County	2021	0.3	0.0384615	0.0714286	0.0606854	0.0758115	0.270665	0.107534	0.144873	0.203633	0.16136	0.0981777	0.00414673	0.483344	0.112192	0.0136327	0.150352	0.14	0.0674952	0.0503142	0.0143439	0.337195	0.0492043	0.216081	0.0762104	0.135962
450	Fujian Province	Zhangzhou City	Pinghe County	2022	0.3	0.0384615	0.0714286	0.0550371	0.0863717	0.312208	0.106491	0.11567	0.226899	0.150872	0.106891	0.00347348	0.569829	0.122893	0.00795205	0.167884	0.14	0.0657056	0.0466092	0.016373	0.337195	0.0417229	0.180035	0.0681445	0.13531
451	Fujian Province	Zhangzhou City	Hua'an County	2018	0.525	0.0192308	0.125	0.0456273	0.076145	0.793563	0.0548749	0.0229727	0.043833	0.0126749	0.0993477	0.00277742	0.258668	0.00418903	0.354551	0.0250961	0.25	0.068035	0.0345857	0.0717269	0.248897	0.027702	0.149483	0.0599277	0.0299838
452	Fujian Province	Zhangzhou City	Hua'an County	2019	0.525	0.0192308	0.125	0.0456684	0.0316807	0.0975471	0.0550052	0.0289254	0.0571561	0.0219266	0.107667	0.00289267	0.293629	0.00946313	0.333746	0.0333522	0.25	0.0854633	0.0363907	0.0786932	0.310488	0.0207492	0.121288	0.0670607	0.038422
453	Fujian Province	Zhangzhou City	Hua'an County	2020	0.525	0.0192308	0.178571	0.0464918	0.0502446	0.0955622	0.0612617	0.034526	0.0560519	0.0253233	0.109909	0.00426312	0.314073	0.0144252	0.368077	0.0408418	0.28	0.0789263	0.0284477	0.0921777	0.310488	0.0305399	0.105383	0.0682491	0.0426019
454	Fujian Province	Zhangzhou City	Hua'an County	2021	0.6	0.0192308	0.178571	0.0463619	0.0538017	0.101234	0.0612617	0.0402705	0.06254	0.0319158	0.117677	0.00528782	0.308644	0.0195147	0.394917	0.0459576	0.31	0.0955819	0.0299018	0.106034	0.310488	0.0404942	0.0962453	0.0873841	0.0522428
455	Fujian Province	Zhangzhou City	Hua'an County	2022	0.6	0.0192308	0.178571	0.0503829	0.036683	0.104353	0.0690824	0.0338293	0.0701363	0.0306032	0.120134	0.00358759	0.328492	0.0223193	0.363164	0.0493196	0.31	0.112266	0.0344965	0.111786	0.310488	0.0354197	0.103808	0.0968412	0.0554397
456	Fujian Province	Quanzhou City	Nan'an City	2018	0.1	0.01	0.392857	0.127515	0.0859271	0.476251	0.145985	0.624404	0.647347	0.671458	0.0767111	0.0115752	0.232192	0.537051	0.0149107	0.544657	0.22	0.613644	0.654169	0.0296999	0.586091	0.207197	0.721399	0.649995	0.630904
457	Fujian Province	Quanzhou City	Nan'an City	2019	0.1	0.01	0.392857	0.127886	0.065807	0.463491	0.129301	0.795444	0.751511	0.831237	0.0633633	0.0130815	0.262599	0.68859	0.0132082	0.695104	0.22	0.774126	0.8039	0.0328765	0.628494	0.218204	0.846736	0.791031	0.784169
458	Fujian Province	Quanzhou City	Nan'an City	2020	0.1	0.01	0.464286	0.12875	0.0732548	0.478378	0.0947602	0.891425	0.798637	0.916275	0.0710635	0.0257134	0.321631	0.773628	0.0136571	0.790838	0.26	0.795561	0.982459	0.040483	0.656846	0.246109	0.967091	0.845407	0.865214
459	Fujian Province	Quanzhou City	Nan'an City	2021	0.1	0.01	0.464286	0.128386	0.0767008	0.128598	0.0948905	0.959145	0.890245	1	0.0754623	0.0290225	0.291335	0.833627	0.0127098	0.848438	0.26	0.925694	1	0.0359373	0.682799	0.294233	1	0.9752	0.953932
460	Fujian Province	Quanzhou City	Nan'an City	2022	0.1	0.01	0.464286	0.0756077	0.111494	0.121083	0.0981491	0.882957	0.951327	0.972754	0.0767419	0.0124881	0.303632	1	0.148568	1	0.26	0.996139	0.90365	0.0340708	0.682799	0.270178	0.95836	1	1
461	Fujian Province	Quanzhou City	Anxi County	2018	0.35	0.173077	0.232143	0.15827	0.0419075	0.556926	0.118613	0.297124	0.361555	0.330352	0.112882	0.00507101	0.459681	0.247084	0.203164	0.279545	0.32	0.281073	0.517425	0.0831306	0.493981	0.206379	0.640413	0.396178	0.335338
462	Fujian Province	Quanzhou City	Anxi County	2019	0.35	0.25	0.232143	0.159052	0.038795	0.639728	0.139859	0.342042	0.45149	0.397931	0.118191	0.00814055	0.481654	0.286881	0.189143	0.322013	0.36	0.373828	0.646543	0.0904121	0.536878	0.186557	0.769678	0.465614	0.395854
463	Fujian Province	Quanzhou City	Anxi County	2020	0.35	0.25	0.285714	0.172309	0.0354602	0.751311	0.139729	0.37797	0.467592	0.429176	0.117105	0.00691958	0.518022	0.318713	0.212091	0.355256	0.39	0.375989	0.575958	0.106413	0.56247	0.206379	0.726137	0.473821	0.42174
464	Fujian Province	Quanzhou City	Anxi County	2021	0.35	0.25	0.285714	0.182698	0.101045	0.76549	0.187956	0.40142	0.532433	0.471799	0.120651	0.023899	0.525485	0.339489	0.22216	0.387015	0.39	0.432542	0.616885	0.113323	0.56247	0.247297	0.693913	0.545233	0.469186
465	Fujian Province	Quanzhou City	Anxi County	2022	0.35	0.25	0.285714	0.186048	0.0858159	0.569545	0.188087	0.337984	0.565887	0.441915	0.120246	0.00472868	0.567244	0.346489	0.212844	0.385073	0.39	0.469051	0.574979	0.108368	0.56247	0.195315	0.64141	0.530268	0.452352
466	Fujian Province	Quanzhou City	Yongchun County	2018	0.05	0.01	0.0535714	0.100425	0.195087	0.449879	0.196038	0.135868	0.228453	0.165483	0.105461	0.00293603	0.197134	0.104213	0.138198	0.116687	0.01	0.231272	0.190085	0.0781465	0.61843	0.0535124	0.316107	0.215311	0.164903
467	Fujian Province	Quanzhou City	Yongchun County	2019	0.05	0.01	0.0535714	0.100425	0.0633615	0.349638	0.196168	0.157928	0.221131	0.177521	0.118469	0.00414673	0.209053	0.123758	0.150113	0.137452	0.01	0.300692	0.24283	0.0742952	0.665743	0.0567738	0.320077	0.272169	0.192347
468	Fujian Province	Quanzhou City	Yongchun County	2020	0.05	0.0384615	0.0535714	0.100343	0.0503557	0.428187	0.324557	0.179272	0.233459	0.197263	0.125526	0.00476292	0.221993	0.142668	0.135815	0.157306	0.03	0.301904	0.269387	0.118472	0.698956	0.0604357	0.363848	0.280975	0.209322
469	Fujian Province	Quanzhou City	Yongchun County	2021	0.05	0.0384615	0.0535714	0.101838	0.027679	0.469446	0.187435	0.196591	0.269374	0.223762	0.111337	0.0182278	0.225341	0.158013	0.156074	0.18117	0.03	0.325611	0.259062	0.102306	0.714306	0.0634371	0.372724	0.299123	0.232932
470	Fujian Province	Quanzhou City	Yongchun County	2022	0.05	0.0384615	0.0535714	0.106578	0.0529124	0.455267	0.295229	0.186089	0.0123795	0.111585	0.0033553	0.00301705	0.237904	0.154498	0.165069	0.169035	0.03	0.320647	0.192088	0.100474	0.714306	0.0547621	0.288348	0.280702	0.178566
471	Fujian Province	Quanzhou City	Dehua County	2018	0.05	0.0769231	0.160714	0.0841628	0.0891507	0.234085	0.185349	0.0833528	0.131806	0.0898653	0.11509	0.000613907	0.080393	0.0576852	0.0622444	0.0598536	0.11	0.130102	0.365794	0.0396532	0.461643	0.147875	0.248268	0.217527	0.116181
472	Fujian Province	Quanzhou City	Dehua County	2019	0.05	0.0769231	0.160714	0.0844099	0.0640285	0.238055	0.199035	0.101556	0.134607	0.103483	0.105067	0.000495234	0.0942478	0.0738127	0.0654266	0.0766178	0.11	0.159359	0.323007	0.0452061	0.493981	0.135868	0.257491	0.227455	0.129971
473	Fujian Province	Quanzhou City	Dehua County	2020	0.05	0.0769231	0.214286	0.0838335	0.0809249	0.269105	0.201642	0.112098	0.145704	0.115263	0.107699	0.000779365	0.0855638	0.0831527	0.0695155	0.0850862	0.14	0.162668	0.36538	0.0406357	0.493981	0.175817	0.292407	0.261995	0.147071
474	Fujian Province	Quanzhou City	Dehua County	2021	0.05	0.0769231	0.214286	0.0862505	0.108493	0.151992	0.201773	0.12989	0.170403	0.13752	0.11656	0.00132823	0.0832051	0.0989167	0.0604812	0.100505	0.14	0.187291	0.421704	0.0446003	0.523234	0.216082	0.318248	0.313273	0.175325
475	Fujian Province	Quanzhou City	Dehua County	2022	0.05	0.0769231	0.214286	0.0836285	0.0758115	0.210265	0.149114	0.124366	0.243579	0.163626	0.118002	0.000734863	0.115714	0.106162	0.0441471	0.109997	0.14	0.204146	0.361115	0.0467525	0.523234	0.199183	0.270743	0.307081	0.187291
476	Guangdong Province	Meizhou City	Meijiang District	2018	0.025	0.01	0.142857	0.167821	0.00967096	0.122501	0.092414	0.196393	0.849129	0.460389	0.69515	0.00909781	0.153848	0.12152	0.244978	0.133633	0.05	0.352784	0.244978	0.589506	0.248897	0.0495376	0.181839	0.317466	0.317718
477	Guangdong Province	Meizhou City	Meijiang District	2019	0.025	0.01	0.142857	0.165763	0.00778124	0.126471	0.092414	0.214133	0.832459	0.465735	0.518372	0.0104341	0.064806	0.133274	0.0641692	0.138058	0.05	0.110772	0.0641692	0.54198	0.248897	0.0534054	0.200024	0.129108	0.269302
478	Guangdong Province	Meizhou City	Meijiang District	2020	0.025	0.0192308	0.178571	0.169056	0.00600267	0.151992	0.092414	0.197849	0.882832	0.47517	0.73425	0.0107753	0.0738191	0.139263	0.107079	0.144873	0.08	0.145983	0.107079	0.703518	0.337195	0.0604466	0.186552	0.168017	0.286115
479	Guangdong Province	Meizhou City	Meijiang District	2021	0.025	0.0192308	0.178571	0.171938	0.00244553	0.167446	0.103102	0.214041	0.934878	0.507546	0.692867	0.0191783	0.0669131	0.153903	0.0852925	0.16388	0.08	0.129794	0.0852925	0.627829	0.337195	0.0633173	0.187654	0.153908	0.301576
480	Guangdong Province	Meizhou City	Meijiang District	2022	0.025	0.0192308	0.178571	0.177487	0.0155625	0.126046	0.1061	0.18637	1	0.515187	0.597412	0.0169384	0.890518	0.171961	0.0535223	0.252306	0.08	0.115302	0.0535223	0.656808	0.337195	0.0554259	0.15959	0.135283	0.328806
481	Guangdong Province	Meizhou City	Meixian District	2018	0.025	0.0192308	0.392857	0.148471	0.072032	0.0748618	0.107404	0.162027	0.103865	0.132276	0.100147	0.00404391	0.410187	0.12739	0.157223	0.158579	0.2	0.0583442	0.157223	0.000948052	0.549941	0.0305726	0.695547	0.0837217	0.129029
482	Guangdong Province	Meizhou City	Meixian District	2019	0.025	0.0192308	0.464286	0.148471	0.0371276	0.0879059	0.107534	0.183967	0.129911	0.157948	0.111443	0.00358759	0.449541	0.146828	0.127667	0.180573	0.24	0.0568283	0.127667	0.00297467	0.597254	0.0407834	0.634113	0.0848875	0.146995
483	Guangdong Province	Meizhou City	Meixian District	2020	0.025	0.0384615	0.464286	0.148883	0.0423522	0.0913087	0.0736444	0.241017	0.126377	0.195595	0.103368	0.00391851	0.521959	0.197374	0.12466	0.236117	0.25	0.0616605	0.12466	0.00867036	0.608024	0.038726	0.602078	0.0856789	0.180802
484	Guangdong Province	Meizhou City	Meixian District	2021	0.025	0.0384615	0.464286	0.162551	0.0465763	0.0913087	0.0593066	0.274724	0.13641	0.222794	0.10224	0.0073646	0.550643	0.227238	0.125448	0.269796	0.25	0.0702382	0.125448	0.0269247	0.608024	0.0487568	0.583396	0.0987483	0.206543
485	Guangdong Province	Meizhou City	Meixian District	2022	0.025	0.0384615	0.464286	0.175073	0.0352379	0.109457	0.0608707	0.203725	0.138157	0.174849	0.0959887	0.00484279	0.559945	0.219012	0.116404	0.261014	0.25	0.0711593	0.116404	0.0302392	0.608024	0.0376271	0.574156	0.0907766	0.182088
486	Guangdong Province	Meizhou City	Xingning City	2018	0.025	0.0384615	0.25	0.033482	0.00211205	0.279881	0.169838	0.24063	0.129929	0.196867	0.138164	0.00364236	0.392102	0.197031	0.0798573	0.224194	0.13	0.023729	0.0798573	0.0288011	0.444099	0.0167871	0.650608	0.042021	0.165304
487	Guangdong Province	Meizhou City	Xingning City	2019	0.025	0.0384615	0.303571	0.0335643	0.00344598	0.273784	0.163582	0.268994	0.133101	0.217599	0.138804	0.00310833	0.433357	0.222161	0.0787725	0.251819	0.16	0.0204213	0.0787725	0.0349425	0.493981	0.0196621	0.729978	0.0447948	0.183585
488	Guangdong Province	Meizhou City	Xingning City	2020	0.025	0.0769231	0.303571	0.0342642	0.00822588	0.283709	0.214416	0.302436	0.139119	0.243006	0.141038	0.00546925	0.472863	0.25179	0.0704516	0.28552	0.18	0.0167942	0.0704516	0.0316477	0.523234	0.0218516	0.764615	0.0442123	0.204839
489	Guangdong Province	Meizhou City	Xingning City	2021	0.025	0.0769231	0.303571	0.0339538	0.0130058	0.282008	0.214546	0.334965	0.154437	0.271562	0.141343	0.00682829	0.479504	0.28061	0.0774134	0.314901	0.18	0.0235464	0.0774134	0.0428273	0.523234	0.0278111	0.732379	0.0529068	0.228495
490	Guangdong Province	Meizhou City	Xingning City	2022	0.025	0.0769231	0.303571	0.0962605	0.0108937	0.243726	0.291189	0.309943	0	0.191318	0.0061584	0.00415814	0.491074	0.305021	0.0811631	0.337838	0.18	0.0272106	0.0811631	0.0318496	0.523234	0.016269	0.706186	0.0465475	0.201963
491	Guangdong Province	Meizhou City	Dabu County	2018	0.075	0.0192308	0.517857	0.179861	0.03257	0.149724	0.10975	0.0982891	0.0463164	0.0650865	0.120113	0.00243509	0.167959	0.0709185	0.0723531	0.0815461	0.29	0.0125972	0.0723531	0.055115	0.647683	0.316641	0.410399	0.230967	0.117083
492	Guangdong Province	Meizhou City	Dabu County	2019	0.075	0.0192308	0.589286	0.199952	0.0197866	0.155253	0.181048	0.109288	0.0573997	0.0771819	0.134967	0.00295885	0.196542	0.0806635	0.0572796	0.093837	0.33	0.0069613	0.0572796	0.0777452	0.682799	0.328462	0.465656	0.236679	0.127613
493	Guangdong Province	Meizhou City	Dabu County	2020	0.075	0.0192308	0.589286	0.181163	0.0470209	0.165036	0.236444	0.120244	0.0547209	0.0836322	0.126864	0.00249214	0.226696	0.0903702	0.0619255	0.105588	0.33	0.00760833	0.0619255	0.0895453	0.682799	0.322196	0.497517	0.234866	0.133607
494	Guangdong Province	Meizhou City	Dabu County	2021	0.075	0.0192308	0.642857	0.188456	0.0542463	0.14703	0.236575	0.133365	0.0611436	0.0952468	0.125459	0.00535514	0.240197	0.101995	0.0629997	0.119887	0.36	0.0113563	0.0629997	0.101936	0.706727	0.428169	0.456784	0.309324	0.163601
495	Guangdong Province	Meizhou City	Dabu County	2022	0.075	0.0192308	0.642857	0.204287	0.0324589	0.151992	0.236705	0.0916647	0.0694663	0.0700614	0.138908	0.00313115	0.245163	0.114409	0.066517	0.130912	0.36	0.0141406	0.066517	0.0762455	0.706727	0.382717	0.424948	0.278287	0.148517
496	Guangdong Province	Meizhou City	Fengshun County	2018	0.075	0.0769231	0.321429	0.209255	0.0359048	0.177655	0.0523983	0.128717	0.0543759	0.0892243	0.103912	0.00300792	0.180215	0.0978773	0.139981	0.109109	0.21	0.0309972	0.139981	0.0797373	0.56247	0.147661	0.578786	0.141146	0.111137
497	Guangdong Province	Meizhou City	Fengshun County	2019	0.075	0.0769231	0.321429	0.236202	0.0316807	0.172692	0.0525287	0.142399	0.0515967	0.0974642	0.100638	0.00478574	0.204417	0.11	0.125515	0.124129	0.21	0.02923	0.125515	0.0725986	0.56247	0.137041	0.533857	0.12939	0.116189
498	Guangdong Province	Meizhou City	Fengshun County	2020	0.075	0.134615	0.392857	0.216974	0.0374611	0.167588	0.052659	0.156802	0.0519037	0.107461	0.0989882	0.00426654	0.221292	0.122761	0.130404	0.137638	0.28	0.0294871	0.130404	0.0773315	0.638238	0.163636	0.564688	0.149608	0.130283
499	Guangdong Province	Meizhou City	Fengshun County	2021	0.1	0.134615	0.392857	0.21856	0.0327924	0.137247	0.0527894	0.17031	0.0588214	0.119534	0.101316	0.0101831	0.215741	0.134729	0.126014	0.152569	0.29	0.0341357	0.126014	0.0620568	0.647683	0.225261	0.522732	0.192797	0.152032
500	Guangdong Province	Meizhou City	Fengshun County	2022	0.1	0.134615	0.392857	0.222928	0.038795	0.144336	0.0529197	0.090709	0.0603601	0.0656101	0.102966	0.00415814	0.227119	0.154405	0.0965978	0.168735	0.29	0.032581	0.0965978	0.0561197	0.647683	0.169966	0.408763	0.146636	0.122879
501	Guangdong Province	Meizhou City	Wuhua County	2018	0.05	0.0384615	0.357143	0.320831	0.0449088	0.217496	0.0344108	0.203593	0.121346	0.167929	0.146411	0.00278084	0.260046	0.164217	0.0993677	0.180243	0.2	0.0238909	0.0993677	0.0644454	0.549941	0.152503	0.717651	0.140814	0.166363
502	Guangdong Province	Meizhou City	Wuhua County	2019	0.075	0.0384615	0.357143	0.355188	0.0356825	0.154686	0.0345412	0.226364	0.1168	0.181654	0.139046	0.00382026	0.299369	0.184391	0.121232	0.203915	0.21	0.0252553	0.121232	0.0811483	0.56247	0.18051	0.860988	0.168972	0.187521
503	Guangdong Province	Meizhou City	Wuhua County	2020	0.075	0.0769231	0.428571	0.325457	0.0330147	0.13909	0.0346715	0.253514	0.114549	0.199334	0.13007	0.00290339	0.377661	0.208446	0.123695	0.233506	0.27	0.0261424	0.123695	0.0775088	0.628494	0.207197	0.899535	0.189518	0.210134
504	Guangdong Province	Meizhou City	Wuhua County	2021	0.075	0.0769231	0.428571	0.340717	0.0321254	0.105062	0.0366267	0.285599	0.12923	0.227313	0.134229	0.000381125	0.386737	0.236873	0.123298	0.260211	0.27	0.0287086	0.123298	0.0834803	0.628494	0.23527	0.904735	0.211036	0.236213
505	Guangdong Province	Meizhou City	Wuhua County	2022	0.075	0.0769231	0.428571	0.354677	0.0628057	0.10889	0.076121	0.261256	0.134589	0.212849	0.137002	0.00415814	0.389448	0.248156	0.112345	0.273821	0.27	0.0280051	0.112345	0.055088	0.628494	0.197129	0.852703	0.180426	0.22643
506	Guangdong Province	Meizhou City	Pingyuan County	2018	0.075	0.01	0.321429	0.115232	0.0184526	0.310364	0.110792	0.04618	0.0532915	0.0322718	0.138726	0.00133964	0.0802628	0.0247505	0.066329	0.0284065	0.17	0.0143767	0.066329	0.00586561	0.508956	0.316671	0.32943	0.226948	0.0851301
507	Guangdong Province	Meizhou City	Pingyuan County	2019	0.075	0.01	0.321429	0.133707	0.0336816	0.144903	0.110792	0.0536405	0.0504242	0.0361597	0.140331	0.00403262	0.0898088	0.0313604	0.0495737	0.0373896	0.17	0.0110142	0.0495737	0.036287	0.508956	0.334513	0.264729	0.23393	0.0916037
508	Guangdong Province	Meizhou City	Pingyuan County	2020	0.075	0.0192308	0.392857	0.120865	0.0262339	0.126471	0.110792	0.0598416	0.0474609	0.0391887	0.133888	0.00300792	0.109569	0.0368545	0.0541486	0.0437861	0.22	0.0108895	0.0541486	0.0304879	0.574508	0.323059	0.294674	0.227309	0.0931153
509	Guangdong Province	Meizhou City	Pingyuan County	2021	0.075	0.0192308	0.392857	0.126225	0.0195643	0.13909	0.110792	0.0697241	0.0550823	0.0490789	0.136191	0.0221646	0.115233	0.0456102	0.0507295	0.0651506	0.22	0.0132455	0.0507295	0.0614239	0.574508	0.426858	0.270619	0.300178	0.124315
510	Guangdong Province	Meizhou City	Pingyuan County	2022	0.075	0.0192308	0.392857	0.156135	0.0465763	0.143201	0.110792	0.06924	0.05664	0.0493977	0.137749	0.00141952	0.110302	0.0495275	0.0448088	0.0551003	0.22	0.0136576	0.0448088	0.0565236	0.574508	0.359769	0.232482	0.25225	0.107873
511	Guangdong Province	Meizhou City	Jiaoling County	2018	0.05	0.01	0.178571	0.133852	0.009004	0.3736	0.304745	0.0529726	0.0510933	0.0361284	0.132686	0.000552288	0.0777072	0.0307686	0.0441691	0.0335028	0.08	0.0169382	0.0441691	0.0307366	0.337195	0.31558	0.182917	0.221406	0.0868433
512	Guangdong Province	Meizhou City	Jiaoling County	2019	0.05	0.01	0.178571	0.14872	0.0163406	0.40862	0.305527	0.0620852	0.0417692	0.0385803	0.098211	0.000723452	0.101307	0.0388423	0.0846945	0.0435087	0.08	0.0326644	0.0846945	0.0343613	0.337195	0.356223	0.266477	0.267418	0.103859
513	Guangdong Province	Meizhou City	Jiaoling County	2020	0.05	0.0192308	0.178571	0.145571	0.0132281	0.411881	0.326382	0.0706457	0.0424636	0.0447397	0.0936752	0.00242482	0.131046	0.0464268	0.0933309	0.0545695	0.09	0.0346313	0.0933309	0.0564965	0.361762	0.425494	0.302525	0.319304	0.124343
514	Guangdong Province	Meizhou City	Jiaoling County	2021	0.05	0.0192308	0.178571	0.151232	0.0146732	0.44038	0.332508	0.07981	0.0476204	0.0531421	0.0959542	0.00305014	0.130312	0.0545463	0.0717167	0.0627749	0.09	0.0377177	0.0717167	0.0307119	0.361762	0.476897	0.219646	0.35097	0.1392
515	Guangdong Province	Meizhou City	Jiaoling County	2022	0.05	0.0192308	0.178571	0.241087	0.018675	0.427619	0.332638	0.0816358	0.0466779	0.0540102	0.095139	0.000963081	0.14473	0.0598699	0.0836738	0.0678498	0.09	0.035818	0.0836738	0.0614214	0.361762	0.394614	0.275559	0.297275	0.126397
516	Guangdong Province	Heyuan City	Longchuan County	2018	0.025	0.01	0.232143	0.217017	0.104157	0.118531	0.1817	0.163873	0.122962	0.141408	0.145809	0.00253779	0.221474	0.129025	0.106509	0.142606	0.1	0.0292195	0.106509	0.0616357	0.384508	0.0763169	0.671053	0.0910191	0.129438
517	Guangdong Province	Heyuan City	Longchuan County	2019	0.025	0.01	0.321429	0.236105	0.062361	0.118531	0.190302	0.181463	0.129553	0.156146	0.146619	0.00308437	0.255029	0.14461	0.118488	0.161005	0.15	0.0280506	0.118488	0.0774989	0.478238	0.0800869	0.810242	0.0996854	0.143873
518	Guangdong Province	Heyuan City	Longchuan County	2020	0.025	0.0192308	0.321429	0.225071	0.051912	0.118531	0.190433	0.202558	0.126161	0.169213	0.14321	0.0039516	0.298051	0.1633	0.0943468	0.183452	0.16	0.0256739	0.0943468	0.0564965	0.493981	0.0713669	0.683103	0.0843358	0.15234
519	Guangdong Province	Heyuan City	Longchuan County	2021	0.025	0.0192308	0.321429	0.241868	0.0541352	0.126046	0.190563	0.224312	0.133797	0.187247	0.143518	0.0571048	0.295332	0.182573	0.103554	0.236247	0.16	0.0293811	0.103554	0.0701361	0.493981	0.0873409	0.715126	0.100463	0.181562
520	Guangdong Province	Heyuan City	Longchuan County	2022	0.025	0.0192308	0.321429	0.0318067	0.0890396	0.138948	0.190693	0.186208	0.137713	0.16274	0.146402	0.00546332	0.28096	0.245416	0.0927047	0.262476	0.16	0.029472	0.0927047	0.0524605	0.493981	0.0921794	0.639728	0.09943	0.180078
521	Guangdong Province	Heyuan City	Lianping County	2018	0.025	0.0384615	0.0535714	0.125645	0.0411294	0.110875	0.190824	0.0617871	0.0535848	0.043057	0.149383	0.00163518	0.105464	0.0385782	0.0479546	0.0442077	0.02	0.00628463	0.0479546	0.00561444	0.124448	0.0207693	0.338774	0.0166323	0.036611
522	Guangdong Province	Heyuan City	Lianping County	2019	0.025	0.0384615	0.0535714	0.137079	0.0787016	0.120941	0.0444473	0.0695623	0.0540714	0.0485443	0.137891	0.00169167	0.127437	0.0454669	0.069786	0.0528485	0.02	0.0104398	0.069786	0.00463191	0.124448	0.0257198	0.434314	0.0285086	0.0449684
523	Guangdong Province	Heyuan City	Lianping County	2020	0.025	0.0384615	0.0535714	0.127591	0.0306803	0.122359	0.129823	0.0767108	0.0507302	0.052094	0.130387	0.00293694	0.15003	0.0518004	0.0634173	0.0617745	0.02	0.0107093	0.0634173	0	0.124448	0.0276158	0.387634	0.027514	0.0490827
524	Guangdong Province	Heyuan City	Lianping County	2021	0.025	0.0769231	0.0535714	0.137045	0.0381281	0.122359	0.12487	0.0860898	0.0585796	0.0617317	0.124322	0.00367888	0.181742	0.0601101	0.0626119	0.073091	0.04	0.0165299	0.0626119	0.00586315	0.212746	0.0346175	0.34473	0.0350119	0.0587913
525	Guangdong Province	Heyuan City	Lianping County	2022	0.025	0.0769231	0.0535714	0.12851	0.0296799	0.12477	0.105318	0.0755178	0.060717	0.0553483	0.124747	0.00233239	0.187817	0.0607165	0.0544747	0.0733418	0.04	0.0169911	0.0544747	0.00714117	0.212746	0.0278155	0.297595	0.0282199	0.0544226
526	Guangdong Province	Heyuan City	Heping County	2018	0.025	0.0192308	0.0714286	0.142695	0.0236772	0.185453	0.0656934	0.0709113	0.0668782	0.0547133	0.119323	0.00163621	0.135211	0.0466621	0.107085	0.0546537	0.02	0.0310833	0.107085	0.0294389	0.124448	0.0727645	0.447243	0.0802081	0.0623386
527	Guangdong Province	Heyuan City	Heping County	2019	0.025	0.0192308	0.0714286	0.155557	0.0352379	0.231958	0.0658238	0.0794355	0.0835489	0.0673911	0.127864	0.00165801	0.166056	0.0542145	0.10544	0.0646947	0.02	0.0311433	0.10544	0.0260677	0.124448	0.0665542	0.500873	0.0778071	0.0701163
528	Guangdong Province	Heyuan City	Heping County	2020	0.025	0.0384615	0.125	0.145062	0.0206759	0.306962	0.194864	0.0886178	0.085337	0.0744894	0.135062	0.00289153	0.191985	0.0623499	0.080778	0.0756519	0.06	0.023023	0.080778	0.019589	0.281235	0.0801763	0.461266	0.0774941	0.0765234
529	Guangdong Province	Heyuan City	Heping County	2021	0.025	0.0576923	0.125	0.157102	0.0272343	0.310364	0.200209	0.100279	0.09108	0.0848353	0.136658	0.004157	0.212302	0.0726812	0.0644106	0.0882638	0.07	0.0227126	0.0644106	0.00724952	0.310488	0.0931968	0.38281	0.0814007	0.0859547
530	Guangdong Province	Heyuan City	Heping County	2022	0.025	0.0576923	0.125	0.200004	0.0864829	0.412732	0.2006	0.124275	0.0901266	0.100956	0.134145	0.0024465	0.234071	0.0692715	0.0647279	0.085768	0.07	0.0222342	0.0647279	0.0524408	0.310488	0.0839873	0.395366	0.0767957	0.0903595
531	Guangdong Province	Chanzhou City	Raoping County	2018	0.025	0.0192308	0.125	0.388183	0.0913739	0.220615	0.0994526	0.18091	0.157205	0.167087	0.103802	0.00528668	0.446923	0.14412	0.146069	0.178818	0.05	0.0961819	0.146069	0.0208867	0.248897	0.0757209	0.572051	0.137104	0.164526
532	Guangdong Province	Chanzhou City	Raoping County	2019	0.025	0.0192308	0.125	0.423279	0.0790351	0.234085	0.108577	0.196142	0.160833	0.179015	0.10474	0.00631366	0.584342	0.157616	0.14059	0.204632	0.05	0.083074	0.14059	0.00727414	0.248897	0.0753345	0.643222	0.129184	0.175702
533	Guangdong Province	Chanzhou City	Raoping County	2020	0.025	0.0192308	0.125	0.384514	0.0535794	0.234085	0.0621741	0.216014	0.169768	0.196255	0.104817	0.00745475	0.66171	0.175221	0.155784	0.229225	0.05	0.0828684	0.155784	0.0282593	0.248897	0.0833509	0.757994	0.140963	0.194059
534	Guangdong Province	Chanzhou City	Raoping County	2021	0.025	0.0192308	0.125	0.420272	0.0530236	0.169573	0.0623045	0.242656	0.19433	0.224531	0.103221	0.0338607	0.737349	0.198826	0.151963	0.27581	0.05	0.101499	0.151963	0.0146616	0.248897	0.0931957	0.703626	0.158319	0.225694
535	Guangdong Province	Chanzhou City	Raoping County	2022	0.025	0.0192308	0.125	0.401464	0.0681414	0.148873	0.0677789	0.205815	0.260229	0.226212	0.130271	0.00769552	0.723462	0.224053	0.145261	0.282112	0.05	0.11848	0.145261	0.0344992	0.248897	0.0788456	0.609662	0.157242	0.228162
536	Guangdong Province	Nanxiong City	Nanxiong City	2018	0.025	0.0384615	0.232143	0.160917	0.0898177	0.0652205	0.0822471	0.101807	0.0891889	0.084997	0.143203	0.00243851	0.236526	0.0740349	0.0471095	0.0905931	0.12	0.0136776	0.0471095	0.0540882	0.425492	0.0487601	0.366763	0.0438951	0.0764297
537	Guangdong Province	Nanxiong City	Nanxiong City	2019	0.025	0.0769231	0.303571	0.176105	0.0696976	0.136821	0.088634	0.113367	0.0744699	0.0869268	0.129547	0.00299936	0.275127	0.0842772	0.0495598	0.10427	0.18	0.0128694	0.0495598	0.0639332	0.523234	0.0446632	0.378187	0.0414799	0.0810718
538	Guangdong Province	Nanxiong City	Nanxiong City	2020	0.025	0.0769231	0.303571	0.164272	0.0566919	0.264994	0.0995829	0.129652	0.0722688	0.0972347	0.12348	0.0036855	0.313044	0.0987058	0.0521898	0.122023	0.18	0.0128454	0.0521898	0.074901	0.523234	0.0495372	0.410051	0.046639	0.092537
539	Guangdong Province	Nanxiong City	Nanxiong City	2021	0.025	0.134615	0.303571	0.181786	0.0580258	0.289522	0.0995829	0.148385	0.0798147	0.113169	0.117587	0.00408967	0.322218	0.115303	0.0640289	0.139169	0.21	0.0229347	0.0640289	0.061451	0.56247	0.0555775	0.391266	0.0578796	0.107751
540	Guangdong Province	Nanxiong City	Nanxiong City	2022	0.025	0.134615	0.303571	0.176934	0.039462	0.337161	0.129171	0.133607	0.084613	0.105023	0.123469	0.00278883	0.331569	0.122922	0.0575773	0.146531	0.21	0.0191927	0.0575773	0.0563783	0.56247	0.0510782	0.401138	0.0517539	0.105211
